# Supplementary material for: Stevens-Johnson Syndrome Following Vancomycin and Linezolid: A Real-World Analysis of Post-Marketing Surveillance Data
Source: Front Pharmacol. 2022 Apr 28;13:872854. doi: 10.3389/fphar.2022.872854 (PMC9096025; doi:10.3389/fphar.2022.872854)
Supplement: Supplementary file 1 [file DataSheet1.ZIP]

Archive with 8 entries (7 files):
- 万古霉素vs利奈唑胺/
- 万古霉素vs利奈唑胺/ABCD信号表.xlsx
- 万古霉素vs利奈唑胺/Demography.xlsx
- 万古霉素vs利奈唑胺/Onset time.xlsx
- 万古霉素vs利奈唑胺/Outcome.xlsx
- 万古霉素vs利奈唑胺/Result_万古霉素+利奈唑胺.xlsx
- 万古霉素vs利奈唑胺/万古霉素vs利奈唑胺.pzfx
- 万古霉素vs利奈唑胺/标准数据录入_万古霉素vs利奈唑胺.xlsx
