# Supplementary material for: Stevens-Johnson Syndrome Following Vancomycin and Linezolid: A Real-World Analysis of Post-Marketing Surveillance Data
Source: Front Pharmacol. 2022 Apr 28;13:872854. doi: 10.3389/fphar.2022.872854 (PMC9096025; doi:10.3389/fphar.2022.872854)
Supplement: Supplementary file 1 [file DataSheet1.ZIP › 万古霉素vs利奈唑胺/ABCD信号表.xlsx]

## Sheet: Sheet1
	ROR	PRR	IC	EBGM
	(95% two-sided CI)	(χ2)	(IC025)	(EBGM05)
万古霉素	9.72(8.62,10.96)	9.56(2097.18)	3.24(2.88)	9.47(8.57)
利奈唑胺	3.46(2.7,4.43)	3.44(109.19)	1.78(1.39)	3.44(2.79)
