# Supplementary material for: Stevens-Johnson Syndrome Following Vancomycin and Linezolid: A Real-World Analysis of Post-Marketing Surveillance Data
Source: Front Pharmacol. 2022 Apr 28;13:872854. doi: 10.3389/fphar.2022.872854 (PMC9096025; doi:10.3389/fphar.2022.872854)
Supplement: Supplementary file 1 [file DataSheet1.ZIP › 万古霉素vs利奈唑胺/Demography.xlsx]

## Sheet: age
	万古霉素	利奈唑胺			平均年龄分布
	p1	p2	总计		p1	p2
<18	17	1	18		76.93	78
18-44	41	2	43
45-64	87	23	110
65-74	55	17	72
>74	41	4	45
Unknown	35	16	51
总计	276	63	339

## Sheet: gender
	万古霉素	利奈唑胺
行标签	p1	p2	总计
F	121	29	150
M	136	28	164
UNK	1	1	2
(空白)	18	5	23
总计	276	63	339

## Sheet: area
	万古霉素	利奈唑胺
	p1	p2	总计
0	16	1	17
Asian	20	6	26
BELGIUM	1		1
BRAZIL	2		2
Europe	78	17	95
FRANCE	3		3
GERMANY	2	4	6
INDIA	3		3
IRELAND	1	1	2
ITALY	1	1	2
JAPAN	2	1	3
MALAYSIA		1	1
MEXICO		1	1
North America	76	11	87
PORTUGAL	2		2
South America	4		4
SPAIN		1	1
SWEDEN	1		1
TAIWAN, PROVINCE OF CHINA	1		1
UNITED KINGDOM	1	2	3
UNITED STATES	54	14	68
VENEZUELA		1	1
#N/A	8	1	9
总计	276	63	339

## Sheet: reporter
	万古霉素	利奈唑胺
	p1	p2	总计
	47	10	57
Consumer	7	3	10
Lawyer	11		11
Other health-professional	77	19	96
Pharmacist	68	10	78
Physician	66	21	87
总计	276	63	339
