# Supplementary material for: Stevens-Johnson Syndrome Following Vancomycin and Linezolid: A Real-World Analysis of Post-Marketing Surveillance Data
Source: Front Pharmacol. 2022 Apr 28;13:872854. doi: 10.3389/fphar.2022.872854 (PMC9096025; doi:10.3389/fphar.2022.872854)
Supplement: Supplementary file 1 [file DataSheet1.ZIP › 万古霉素vs利奈唑胺/Onset time.xlsx]

## Sheet: 10d
	days	万古霉素	利奈唑胺				占各自百分比
		p1	p2	总计			p1	p2
1	1-10	43	22	65			39.09	78.57
2	11-20	44	4	48			40	14.29
3	21-30	12	1	13			10.91	3.57
4	31-40	6	1	7			5.45	3.57
5	41-50	1		1			0.91	0
7	61-70	1		1			0.91	0
12	111-120	1		1			0.91	0
24	231-240	1		1			0.91	0
38	371-380	1		1			0.91	0
总计		110	28	138

## Sheet: 30d
	days	万古霉素	利奈唑胺			占各自百分比
		p1	p2	总计		p1	p2
1	1-30	99	27	126		90	96.43
2	31-60	7	1	8		6.36	3.57
3	61-90	1		1		0.91	0
4	91-120	1		1		0.91	0
8	211-240	1		1		0.91	0
13	361-390	1		1		0.91	0
总计		110	28	138

## Sheet: 药物间差异
万古霉素	利奈唑胺
p1	p2
0	0			p1	p2
0	0		平均值项:Onset time(day)	19.1545	7.32143
0	0
0	0
0	0
0	1
0	2
0	2
0	2
0	2
0	3
0	3
0	4
0	5
0	5
1	5
1	6
1	6
1	6
2	7
2	7
2	10
2	11
2	11
3	20
3	20
4	30
4	37
4
4
5
5
6
6
6
6
7
7
7
8
9
10
10
11
11
11
12
12
12
12
12
12
12
12
12
12
12
12
12
12
12
12
12
12
13
13
14
15
15
16
16
16
17
17
17
17
19
19
19
19
20
20
20
20
20
20
20
21
21
21
21
21
21
23
24
26
26
27
27
33
34
34
36
39
40
48
61
120
232
372
