# Supplementary material for: Stevens-Johnson Syndrome Following Vancomycin and Linezolid: A Real-World Analysis of Post-Marketing Surveillance Data
Source: Front Pharmacol. 2022 Apr 28;13:872854. doi: 10.3389/fphar.2022.872854 (PMC9096025; doi:10.3389/fphar.2022.872854)
Supplement: Supplementary file 1 [file DataSheet1.ZIP › 万古霉素vs利奈唑胺/Outcome.xlsx]

## Sheet: Sheet1
	万古霉素	利奈唑胺			占各自百分比
	p1	p2	总计		p1	p2
Death	93	25	118		34.19	39.68
Disability	18	3	21		6.62	4.76
Hospitalization - Initial or Prolonged	144	28	172		52.94	44.44
Life-Threatening	59	17	76		21.69	26.98
Other Serious (Important Medical Event)	122	35	157		44.85	55.56
Required Intervention to Prevent Permanent Impairment/Damage	17	1	18		6.25	1.59
总计-TOTAL	453	109	562
REPORTS	272	63	335
	万古霉素	利奈唑胺			DEATH	NON-DEATH
Death	93(34.19)	25(39.68)		万古霉素	93	25
Disability	18(6.62)	3(4.76)		利奈唑胺	179	38
Hospitalization - Initial or Prolonged	144(52.94)	28(44.44)
Life-Threatening	59(21.69)	17(26.98)			Hospitalization	Non-Hos
Other Serious (Important Medical Event)	122(44.85)	35(55.56)		万古霉素	144	28
Required Intervention to Prevent Permanent Impairment/Damage	17(6.25)	1(1.59)		利奈唑胺	128	35
