# Supplementary material for: Stevens-Johnson Syndrome Following Vancomycin and Linezolid: A Real-World Analysis of Post-Marketing Surveillance Data
Source: Front Pharmacol. 2022 Apr 28;13:872854. doi: 10.3389/fphar.2022.872854 (PMC9096025; doi:10.3389/fphar.2022.872854)
Supplement: Supplementary file 1 [file DataSheet1.ZIP › 万古霉素vs利奈唑胺/Result_万古霉素+利奈唑胺.xlsx]

## Sheet: 国家地区
国际域名缩写	国家或地区	英文名	电话代码	所属洲
AD	安道尔共和国	Andorra	376	Europe
AE	阿拉伯联合酋长国	United Arab Emirates	971	Asian
AF	阿富汗	Afghanistan	93	Asian
AG	安提瓜和巴布达	Antigua and Barbuda	1268	North America
AI	安圭拉岛	Anguilla	1264	North America
AL	阿尔巴尼亚	Albania	355	Europe
AM	亚美尼亚	Armenia	374	Asian
	阿森松	Ascension	247	Oceania
AO	安哥拉	Angola	244	Africa
AR	阿根廷	Argentina	54	South America
AT	奥地利	Austria	43	Europe
AU	澳大利亚	Australia	61	Oceania
AZ	阿塞拜疆	Azerbaijan	994	Asian
BB	巴巴多斯	Barbados	1246	North America
BD	孟加拉国	Bangladesh	880	Asian
BE	比利时	Belgium	32	Europe
BF	布基纳法索	Burkina-faso	226	Africa
BG	保加利亚	Bulgaria	359	Europe
BH	巴林	Bahrain	973	Asian
BI	布隆迪	Burundi	257	Africa
BJ	贝宁	Benin	229	Africa
BL	巴勒斯坦	Palestine	970	Asian
BM	百慕大群岛	Bermuda Is.	1441	North America
BN	文莱	Brunei	673	Asian
BO	玻利维亚	Bolivia	591	South America
BR	巴西	Brazil	55	South America
BS	巴哈马	Bahamas	1242	North America
BW	博茨瓦纳	Botswana	267	Africa
BY	白俄罗斯	Belarus	375	Europe
BZ	伯利兹	Belize	501	North America
CA	加拿大	Canada	1	North America
	开曼群岛	Cayman Is.	1345	North America
CF	中非共和国	Central African Republic	236	Africa
CG	刚果	Congo	242	Africa
CH	瑞士	Switzerland	41	Europe
CK	库克群岛	Cook Is.	682	Oceania
CL	智利	Chile	56	South America
CM	喀麦隆	Cameroon	237	Africa
CN	中国	China	86	Asian
CO	哥伦比亚	Colombia	57	South America
CR	哥斯达黎加	Costa Rica	506	North America
CS	捷克	Czech	420	Europe
CU	古巴	Cuba	53	North America
CY	塞浦路斯	Cyprus	357	Asian
CZ	捷克	Czech Republic	420	Europe
DE	德国	Germany	49	Europe
DJ	吉布提	Djibouti	253	Africa
DK	丹麦	Denmark	45	Europe
DO	多米尼加共和国	Dominica Rep.	1890	North America
DZ	阿尔及利亚	Algeria	213	Africa
EC	厄瓜多尔	Ecuador	593	South America
EE	爱沙尼亚	Estonia	372	Europe
EG	埃及	Egypt	20	Africa
ES	西班牙	Spain	34	Europe
ET	埃塞俄比亚	Ethiopia	251	Africa
FI	芬兰	Finland	358	Europe
FJ	斐济	Fiji	679	Oceania
FR	法国	France	33	Europe
GA	加蓬	Gabon	241	Africa
GB	英国	United Kiongdom	44	Europe
GD	格林纳达	Grenada	1809	North America
GE	格鲁吉亚	Georgia	995	Asian
GF	法属圭亚那	French Guiana	594	South America
GH	加纳	Ghana	233	Africa
GI	直布罗陀	Gibraltar	350	Europe
GM	冈比亚	Gambia	220	Africa
GN	几内亚	Guinea	224	Africa
GR	希腊	Greece	30	Europe
GT	危地马拉	Guatemala	502	North America
GU	关岛	Guam	1671	Oceania
GY	圭亚那	Guyana	592	South America
HK	中国香港特别行政区	Hongkong	852	Asian
HN	洪都拉斯	Honduras	504	North America
HT	海地	Haiti	509	North America
HU	匈牙利	Hungary	36	Europe
ID	印度尼西亚	Indonesia	62	Asian
IE	爱尔兰	Ireland	353	Europe
IL	以色列	Israel	972	Asian
IN	印度	India	91	Asian
IQ	伊拉克	Iraq	964	Asian
IR	伊朗	Iran	98	Asian
IS	冰岛	Iceland	354	Europe
IT	意大利	Italy	39	Europe
	科特迪瓦	Ivory Coast	225	Africa
JM	牙买加	Jamaica	1876	North America
JO	约旦	Jordan	962	Asian
JP	日本	Japan	81	Asian
KE	肯尼亚	Kenya	254	Africa
KG	吉尔吉斯斯坦	Kyrgyzstan	331	Asian
KH	柬埔寨	Kampuchea (Cambodia )	855	Asian
KP	朝鲜	North Korea	850	Asian
KR	韩国	Korea	82	Asian
KT	科特迪瓦共和国	Republic of Ivory Coast	225	Africa
KW	科威特	Kuwait	965	Asian
KZ	哈萨克斯坦	Kazakstan	327	Asian
LA	老挝	Laos	856	Asian
LB	黎巴嫩	Lebanon	961	Asian
LC	圣卢西亚	St.Lucia	1758	North America
LI	列支敦士登	Liechtenstein	423	Europe
LK	斯里兰卡	Sri Lanka	94	Asian
LR	利比里亚	Liberia	231	Africa
LS	莱索托	Lesotho	266	Africa
LT	立陶宛	Lithuania	370	Europe
LU	卢森堡	Luxembourg	352	Europe
LV	拉脱维亚	Latvia	371	Europe
LY	利比亚	Libya	218	Africa
MA	摩洛哥	Morocco	212	Africa
MC	摩纳哥	Monaco	377	Europe
MD	摩尔多瓦	Moldova, Republic of	373	Europe
MG	马达加斯加	Madagascar	261	Africa
ML	马里	Mali	223	Africa
MM	缅甸	Burma	95	Asian
MN	蒙古	Mongolia	976	Asian
MO	中国澳门特别行政区	Macao	853	Asian
MS	蒙特塞拉特岛	Montserrat Is	1664	North America
MT	马耳他	Malta	356	Europe
	马里亚那群岛	Mariana Is	1670	Oceania
	马提尼克	Martinique	596	North America
MU	毛里求斯	Mauritius	230	Africa
MV	马尔代夫	Maldives	960	Asian
MW	马拉维	Malawi	265	Africa
MX	墨西哥	Mexico	52	North America
MY	马来西亚	Malaysia	60	Asian
MZ	莫桑比克	Mozambique	258	Africa
NA	纳米比亚	Namibia	264	Africa
NE	尼日尔	Niger	977	Africa
NG	尼日利亚	Nigeria	234	Africa
NI	尼加拉瓜	Nicaragua	505	North America
NL	荷兰	Netherlands	31	Europe
NO	挪威	Norway	47	Europe
NP	尼泊尔	Nepal	977	Asian
	荷属安的列斯	Netheriands Antilles	599	North America
NR	瑙鲁	Nauru	674	Oceania
NZ	新西兰	New Zealand	64	Oceania
OM	阿曼	Oman	968	Asian
PA	巴拿马	Panama	507	North America
PE	秘鲁	Peru	51	South America
PF	法属玻利尼西亚	French Polynesia	689	Oceania
PG	巴布亚新几内亚	Papua New Cuinea	675	Oceania
PH	菲律宾	Philippines	63	Asian
PK	巴基斯坦	Pakistan	92	Asian
PL	波兰	Poland	48	Europe
PR	波多黎各	Puerto Rico	1787	North America
PT	葡萄牙	Portugal	351	Europe
PY	巴拉圭	Paraguay	595	South America
QA	卡塔尔	Qatar	974	Asian
	留尼旺	Reunion	262	Africa
RO	罗马尼亚	Romania	40	Europe
RU	俄罗斯	Russia	7	Europe
SA	沙特阿拉伯	Saudi Arabia	966	Asian
SB	所罗门群岛	Solomon Is	677	Oceania
SC	塞舌尔	Seychelles	248	Africa
SD	苏丹	Sudan	249	Africa
SE	瑞典	Sweden	46	Europe
SG	新加坡	Singapore	65	Asian
SI	斯洛文尼亚	Slovenia	386	Europe
SK	斯洛伐克	Slovakia	421	Europe
SL	塞拉利昂	Sierra Leone	232	Africa
SM	圣马力诺	San Marino	378	Europe
	东萨摩亚(美)	Samoa Eastern	684	Oceania
	西萨摩亚	San Marino	685	Oceania
SN	塞内加尔	Senegal	221	Africa
SO	索马里	Somali	252	Africa
SR	苏里南	Suriname	597	South America
ST	圣多美和普林西比	Sao Tome and Principe	239	Africa
SV	萨尔瓦多	EI Salvador	503	North America
SY	叙利亚	Syria	963	Asian
SZ	斯威士兰	Swaziland	268	Africa
TD	乍得	Chad	235	Africa
TG	多哥	Togo	228	Africa
TH	泰国	Thailand	66	Asian
TJ	塔吉克斯坦	Tajikstan	992	Asian
TM	土库曼斯坦	Turkmenistan	993	Asian
TN	突尼斯	Tunisia	216	Africa
TO	汤加	Tonga	676	Oceania
TR	土耳其	Turkey	90	Asian
TT	特立尼达和多巴哥	Trinidad and Tobago	1809	North America
TW	中国台湾省	Taiwan	886	Asian
TZ	坦桑尼亚	Tanzania	255	Africa
UA	乌克兰	Ukraine	380	Europe
UG	乌干达	Uganda	256	Africa
US	美国	United States of America	1	North America
UY	乌拉圭	Uruguay	598	South America
UZ	乌兹别克斯坦	Uzbekistan	233	Asian
VC	圣文森特岛	Saint Vincent	1784	North America
VE	委内瑞拉	Venezuela	58	South America
VN	越南	Vietnam	84	Asian
YE	也门	Yemen	967	Asian
YU	南斯拉夫	Yugoslavia	381	Europe
ZA	南非	South Africa	27	Africa
ZM	赞比亚	Zambia	260	Africa
ZR	扎伊尔	Zaire	243	Africa
ZW	津巴布韦	Zimbabwe	263	Africa

## Sheet: Demography
primaryid	sex	rept_dt	d_cod	Age(year)	reporter	Weight(KG)	Area	Country
4269865	M		p1	68	Pharmacist		0	0
4279913	F	20040126	p1		Pharmacist	60	0	0
4285639	F	20040202	p1	66	Other health-professional		0	0
4305041	M		p1	49	Pharmacist		0	0
4313991	F	20040227	p3	29		58	0	0
4370580	F	20040604	p4	80	Physician		0	0
4386309	F	20040614	p1	56	Pharmacist		0	0
4393508	M	20040120	p1	57	Pharmacist	74	0	0
4407628	M	20040714	p1	63	Physician		0	0
4431394	F	20040819	p3	46	Pharmacist	78	0	0
4459183	F	20040920	p1	16	Pharmacist	82	0	0
4509349	M	20041124	p4	73	Other health-professional	74	0	0
4515146	F	20041129	p1	70	Pharmacist		0	0
4543155	M	20041228	p3	36			0	0
4553379	M	20050105	p1		Physician	68	0	0
4570051	F	20050112	p1	48	Pharmacist	98	0	0
4595802	F	20050223	p1		Pharmacist	75	0	0
4621556	F	20050310	p1	36			0	0
4638580	F		p1	47	Pharmacist		0	0
4643419	F	20050410	p4	72	Pharmacist		0	0
4651543	F	20050504	p4	58	Other health-professional	95	0	0
4657430	M	20050506	p1	43	Pharmacist	66	0	0
4685787	M	20050527	p1	37	Pharmacist		0	0
4695514	M	20050618	p4		Other health-professional	85	0	0
4734087	M	20050802	p2	70	Pharmacist	97	UNITED STATES	UNITED STATES
4823219	F	20051021	p2	51	Other health-professional	140	UNITED STATES	UNITED STATES
4884376	F	20051201	p2	65	Pharmacist	13	UNITED STATES	UNITED STATES
4889418	M	20060119	p2	66			UNITED STATES	UNITED STATES
4895536	F	20051006	p1	22	Physician		FRANCE	FRANCE
4895869	M	20051006	p1	73	Physician	74	FRANCE	FRANCE
4902289	M	20060201	p1	50	Consumer	100	UNITED STATES	UNITED STATES
4909138	M	20060207	p1	77			UNITED STATES	UNITED STATES
4911691	M	20060210	p2				UNITED STATES	UNITED STATES
4922779	F	20060208	p1	48			FRANCE	FRANCE
4954589		20060125	p4				UNITED STATES	UNITED STATES
4961527	UNK	20060328	p2		Physician		GERMANY	GERMANY
4961531	F	20060328	p2		Physician		GERMANY	GERMANY
4963272	F	20060403	p1	62	Consumer	204	UNITED STATES	UNITED STATES
4970477	M	20060407	p1	37		96	UNITED STATES	UNITED STATES
4973562	M	20060328	p1	68	Pharmacist	93	UNITED STATES	UNITED STATES
5001772	M	20060511	p1	57	Pharmacist	84	UNITED STATES	UNITED STATES
5008647	F	20060517	p2	70	Physician		UNITED STATES	UNITED STATES
5015844	M	20060410	p3	58	Pharmacist	110	UNITED STATES	UNITED STATES
5034084	F	20060620	p5	72	Pharmacist	60	UNITED STATES	UNITED STATES
5035034	M	20060627	p3	74	Physician		JAPAN	JAPAN
5063553	M	20060727	p3	66	Other health-professional	112	UNITED KINGDOM	UNITED KINGDOM
5074781	M	20060804	p2	60	Physician		GERMANY	GERMANY
5107193		20060906	p1		Pharmacist		UNITED STATES	UNITED STATES
5144917	M	20061107	p3	62	Other health-professional		SWITZERLAND	SWITZERLAND
5154115	M	20061120	p4	60	Physician	90	LEBANON	LEBANON
5165088	M	20061121	p2	45	Physician		MALAYSIA	MALAYSIA
5193950	F	20061228	p4	72	Other health-professional		SWEDEN	SWEDEN
5214990	M	20070122	p2		Consumer		UNITED STATES	UNITED STATES
5249868	F	20070228	p3	29	Other health-professional		MALAYSIA	MALAYSIA
5267128		20070316	p3	57	Other health-professional	58	JAPAN	JAPAN
5267369	M	20070316	p3	57	Other health-professional	58	JAPAN	JAPAN
5317800	M	20070501	p1	65	Pharmacist	119	UNITED STATES	UNITED STATES
5319157	F	20070123	p1	19	Physician		BELGIUM	BELGIUM
5319172	F	20070123	p1	88	Physician		JAPAN	JAPAN
5322514	M	20070511	p5		Other health-professional		UNITED STATES	UNITED STATES
5327695	M	20070517	p4	80	Other health-professional		FRANCE	FRANCE
5373974	F	20070625	p1	50	Pharmacist	51	UNITED STATES	UNITED STATES
5390797	M	20070719	p4	62	Other health-professional		SWITZERLAND	SWITZERLAND
5392818	M	20070720	p2		Physician		0	0
5402298	F	20070725	p1	81	Pharmacist	64	UNITED STATES	UNITED STATES
5403341	F	20070802	p4	65	Physician		JAPAN	JAPAN
5407540		20070802	p1		Other health-professional		ITALY	ITALY
5424836	F	20070824	p5		Physician	50	COLOMBIA	COLOMBIA
5466297	M	20070917	p1	10	Other health-professional		SWEDEN	SWEDEN
5475642	M	20070314	p1				UNITED STATES	UNITED STATES
5477673	F	20070927	p3	38	Pharmacist	57	UNITED STATES	UNITED STATES
5507795	M	20071106	p4	62	Physician		JAPAN	JAPAN
5564865	M	20071213	p4		Pharmacist	79	UNITED STATES	UNITED STATES
5579155	M	20071226	p1	37	Consumer	100	UNITED STATES	UNITED STATES
5585768		20071125	p2		Pharmacist		UNITED STATES	UNITED STATES
5601382	M	20080107	p1	66		57	UNITED STATES	UNITED STATES
5604158	M	20080117	p1	77	Pharmacist	77	UNITED STATES	UNITED STATES
5605095	F	20080129	p4	47	Physician		GERMANY	GERMANY
5629413	F	20080130	p1	17	Pharmacist	35	UNITED STATES	UNITED STATES
5708284	M	20080417	p4	58	Physician		GERMANY	GERMANY
5757580	M	20080528	p1	58	Other health-professional		JAPAN	JAPAN
5793253	M	20080627	p3	38	Other health-professional		ITALY	ITALY
5819810	M	20080114	p1				UNITED STATES	UNITED STATES
5859830		20080827	p5		Pharmacist		UNITED STATES	UNITED STATES
5914807	M	20081007	p1	47	Pharmacist		UNITED STATES	UNITED STATES
5948326	F	20081109	p2	50	Other health-professional	96	UNITED STATES	UNITED STATES
5976133	F	20081202	p3	54	Other health-professional		JAPAN	JAPAN
5981895	F	20081205	p4	66	Other health-professional		FRANCE	FRANCE
6006299		20081217	p5		Other health-professional		UNITED STATES	UNITED STATES
6011174	M	20081218	p4	34	Physician		GERMANY	GERMANY
6054375	F	20090122	p3	89	Pharmacist	57	UNITED STATES	UNITED STATES
6062870	F	20090131	p1	48	Other health-professional	68	UNITED STATES	UNITED STATES
6092089		20090225	p2				JAPAN	JAPAN
6142721	M	20090403	p3	23	Physician		COLOMBIA	COLOMBIA
6144925	M	20090406	p4	43	Other health-professional		SWITZERLAND	SWITZERLAND
6171755	F	20090424	p1	61	Other health-professional	109	UNITED STATES	UNITED STATES
6178640	F	20090429	p1	37	Other health-professional		UNITED KINGDOM	UNITED KINGDOM
6197101	M	20090516	p2	75	Pharmacist	55	UNITED STATES	UNITED STATES
6204068	F	20090525	p2	49	Pharmacist	74	UNITED STATES	UNITED STATES
6213889	F	20090601	p2		Consumer	54	UNITED STATES	UNITED STATES
6238102	F	20090622	p3	11	Physician		ITALY	ITALY
6241728	M	20090623	p1		Lawyer		UNITED STATES	UNITED STATES
6245233	F	20090619	p1	49	Other health-professional	91	UNITED STATES	UNITED STATES
6247594	M	20090626	p4	52	Physician	96	CHILE	CHILE
6348233	M	20090911	p4	74	Physician		JAPAN	JAPAN
6349819	M	20090911	p4	47	Physician		JAPAN	JAPAN
6376457	F	20090921	p1	57	Other health-professional		IRELAND	IRELAND
6381122	F	20090924	p2	64	Pharmacist		UNITED STATES	UNITED STATES
6383691	M	20091001	p3	22	Physician		JAPAN	JAPAN
6385863	F	20091002	p2	73	Other health-professional		UNITED KINGDOM	UNITED KINGDOM
6441333	F	20091112	p1	71		70	UNITED STATES	UNITED STATES
6460654	M	20091130	p3	46	Physician		JAPAN	JAPAN
6519781	M	20091218	p4	51	Pharmacist	114	UNITED STATES	UNITED STATES
6520692	M	20091230	p4	78	Other health-professional		FRANCE	FRANCE
6538014	M	20100108	p1	46	Pharmacist	216	UNITED STATES	UNITED STATES
6545449	F	20100121	p5	54	Physician		COSTA RICA	COSTA RICA
6589464	F	20100219	p4	63	Physician		GERMANY	GERMANY
6595309	M	20100218	p2	43	Pharmacist		UNITED STATES	UNITED STATES
6610158	M	20100302	p2	68	Other health-professional		SPAIN	SPAIN
6614442	M	20100302	p1	58	Pharmacist	30	UNITED STATES	UNITED STATES
6645623	M	20100323	p5		Physician	75	GERMANY	GERMANY
6649558	M	20100323	p1	40	Pharmacist		UNITED STATES	UNITED STATES
6667085	F	20100401	p1	80	Pharmacist	93	UNITED STATES	UNITED STATES
6739947	F	20100525	p2	73	Other health-professional		UNITED KINGDOM	UNITED KINGDOM
6751565		20100527	p1		Lawyer		UNITED STATES	UNITED STATES
6762915	M	20100609	p5	24	Pharmacist		CHILE	CHILE
6765872	M	20100611	p3	48	Physician		UNITED KINGDOM	UNITED KINGDOM
6957021	M	20100826	p1	57	Pharmacist	182	UNITED STATES	UNITED STATES
6962476	F	20100902	p2	89	Physician	73	GERMANY	GERMANY
6971411	M	20100908	p1	73	Other health-professional	76	UNITED STATES	UNITED STATES
6976982	F	20100910	p5	62	Other health-professional		UNITED STATES	UNITED STATES
7086283	F	20101105	p4	68	Physician		JAPAN	JAPAN
7104610	M	20101108	p1	70	Lawyer		UNITED STATES	UNITED STATES
7197804	M	20101227	p3	65	Physician	50	JAPAN	JAPAN
7243065	M	20110125	p2	61	Other health-professional		IRELAND	IRELAND
7273786	M	20110203	p2	74	Physician		ITALY	ITALY
7280781	M	20110208	p3	75	Physician		ITALY	ITALY
7341539	F	20110228	p1		Lawyer		UNITED STATES	UNITED STATES
7349762	M	20110314	p3	63	Physician		DENMARK	DENMARK
7354831	M	20110316	p3	62	Physician		DENMARK	DENMARK
7363870	F	20110321	p2	16	Other health-professional	61	MEXICO	MEXICO
7372716	UNK	20110315	p1		Other health-professional		UNITED STATES	UNITED STATES
7389799	M	20110323	p1		Lawyer		UNITED STATES	UNITED STATES
7417441	F	20110407	p1		Lawyer		UNITED STATES	UNITED STATES
7422926	M	20110419	p3		Other health-professional		JAPAN	JAPAN
7435253	M	20110425	p3	68	Other health-professional		JAPAN	JAPAN
7443044	M	20110428	p3	65	Physician		JAPAN	JAPAN
7449791	M	20110420	p1		Lawyer		UNITED STATES	UNITED STATES
7451077	F	20110421	p1		Lawyer		UNITED STATES	UNITED STATES
7451314	F	20110420	p1		Lawyer		UNITED STATES	UNITED STATES
7465451	F	20110509	p3	81	Physician		ITALY	ITALY
7470464	F	20110510	p4	45	Physician		MALAYSIA	MALAYSIA
7542650	M	20110613	p3	0	Other health-professional		JAPAN	JAPAN
7579706	F	20110621	p1		Lawyer		UNITED STATES	UNITED STATES
7590665	F	20110705	p1	22	Other health-professional		INDIA	INDIA
7598488	F	20110708	p4	73	Pharmacist		THAILAND	THAILAND
7623521	F	20110720	p1	22	Other health-professional		INDIA	INDIA
7624901	F	20110720	p4	33	Physician	47	JAPAN	JAPAN
7625609	F	20110720	p1	41	Other health-professional		TAIWAN, PROVINCE OF CHINA	TAIWAN, PROVINCE OF CHINA
7668588	F	20110805	p1	91	Pharmacist	68	UNITED STATES	UNITED STATES
7703486	F	20110823	p1	22	Other health-professional		INDIA	INDIA
7753390	M	20110915	p1		Other health-professional	3	BRAZIL	BRAZIL
7768192	F	20110921	p1	80	Pharmacist	86	UNITED STATES	UNITED STATES
7775220	M	20110923	p4	66	Physician		ARGENTINA	ARGENTINA
7807883	M	20111011	p3	77	Other health-professional		JAPAN	JAPAN
7941683	F	20111125	p1	84	Pharmacist	91	UNITED STATES	UNITED STATES
7941684	F	20111125	p1	44	Pharmacist	86	UNITED STATES	UNITED STATES
7941685	M	20111125	p1	48	Pharmacist	100	UNITED STATES	UNITED STATES
7961352	M	20111118	p1	61	Pharmacist	91	UNITED STATES	UNITED STATES
7971600	M	20111118	p1	61	Pharmacist	75	UNITED STATES	UNITED STATES
7971991	F	20111212	p3	18	Other health-professional		BRAZIL	BRAZIL
8041164	M	20120105	p1		Other health-professional	3	BRAZIL	BRAZIL
8072678	F	20120118	p1	46	Physician		UNITED STATES	UNITED STATES
8106254	F	20120127	p1	46	Physician		UNITED STATES	UNITED STATES
8151284	M	20120220	p3	46	Other health-professional	85	JAPAN	JAPAN
8160072	F	20120223	p1	46	Other health-professional		UNITED STATES	UNITED STATES
8172097	F	20120228	p1	79	Other health-professional		PORTUGAL	PORTUGAL
8177767	F	20120301	p1	46	Physician		UNITED STATES	UNITED STATES
8215496	F	20120308	p1	46	Physician		UNITED STATES	UNITED STATES
8216514	F	20120308	p1	79	Other health-professional		PORTUGAL	PORTUGAL
8227748	M	20120322	p5	79	Physician		UNITED STATES	UNITED STATES
8247830	F	20120330	p2		Physician		VENEZUELA	VENEZUELA
8295113	M	20120413	p1	50	Physician		UNITED STATES	UNITED STATES
8301491	M	20120419	p1	68	Other health-professional	80	GERMANY	GERMANY
8305645	M	20120423	p1	68	Other health-professional	80	GERMANY	GERMANY
8415120	F	20120606	p1	65	Lawyer		UNITED STATES	UNITED STATES
8462685	F	20120618	p1	66	Pharmacist		UNITED STATES	UNITED STATES
8468207		20120626	p5		Physician		BRAZIL	BRAZIL
8485726	F	20120703	p3	67	Other health-professional		JAPAN	JAPAN
8583069	M	20120809	p1	70	Physician		UNITED STATES	UNITED STATES
64456015	M	20160607	p2	61	Consumer		Europe	Ireland
77246882	M	20130718	p1	20	Other health-professional		North America	United States of America
83223782	F	20200821	p1	46	Physician		North America	United States of America
86603152	F	20121001	p2	69	Other health-professional		Europe	France
86619732	F	20120927	p3	69	Physician		Europe	France
87846031	M	20120830	p1	50	Other health-professional		North America	United States of America
89854761	M	20121224	p5	36	Physician		North America	United States of America
90497521	F	20130205	p3	73	Pharmacist		Asian	Thailand
91177821	F	20130208	p3	57	Other health-professional		Asian	Japan
91214151	M	20130225	p1	52	Consumer	109	North America	United States of America
91963263	F	20130513	p1	64	Physician		Europe	Italy
92082451	F	20130403	p1	49	Physician		North America	United States of America
92498941	M	20130423	p1	35	Physician		North America	United States of America
92747591	M	20130425	p1	35	Physician		North America	United States of America
92820921	F	20110223	p1	51	Pharmacist	76	North America	United States of America
94090082	F	20130809	p3	83	Other health-professional		Asian	Japan
95145871	M	20130905	p3	60			Europe	Czech Republic
96351161	M	20131014	p1	71			Europe	United Kiongdom
96461551	M	20131023	p3	71	Other health-professional		Europe	United Kiongdom
96488612	M	20131028	p3	77	Other health-professional		#N/A	#N/A
97299421	M	20131127	p1	61	Other health-professional		Europe	Finland
97573071	F	20131213	p1	59			Asian	Taiwan
97643091	F	20131217	p1	79			Europe	Portugal
97738241	M	20131219	p1	35			North America	United States of America
99102561	F	20140219	p2		Physician		Europe	United Kiongdom
99371572	M	20200604	p1	61			Europe	Finland
99545611	M	20140304	p1	61	Other health-professional		Europe	Finland
99704531	F	20140227	p1	77	Other health-professional		North America	United States of America
100109921	M	20140305	p1	61			Europe	Finland
100122811	M	20140314	p1	54	Other health-professional		Europe	Italy
100156424	F	20140423	p2	79	Physician	55	Asian	Japan
101272331	M	20140427	p1	65	Pharmacist	66	Asian	Japan
101884632	F	20140717	p1	59	Pharmacist		Europe	Portugal
102344301	M	20140613	p1	51	Other health-professional		Asian	Taiwan
102486731	M	20140616	p1	51			Asian	Taiwan
102486781	F	20140616	p1	81			Asian	Taiwan
102999381	M	20140711	p1	75	Other health-professional		North America	United States of America
103149763	F	20141212	p3	39	Other health-professional		Asian	Japan
103309312	M	20140820	p1	36	Pharmacist	66	Asian	Japan
103461272	F	20140728	p3	89	Other health-professional		Asian	Japan
103679531	F	20140807	p1	54	Other health-professional		North America	United States of America
103763572	F	20140827	p2	48	Other health-professional		Europe	France
103797351	F	20140807	p3	65	Other health-professional	64	Europe	United Kiongdom
104534991	M	20140915	p3	79	Physician		Asian	Japan
105333181	M	20141017	p3		Other health-professional		North America	United States of America
105336351	M	20140725	p1	63	Pharmacist	54	North America	United States of America
106118851	M	20141126	p2	66	Other health-professional		#N/A	#N/A
106455541	M	20141204	p1	66			#N/A	#N/A
106655401		20141219	p1		Other health-professional		North America	United States of America
107604382	M	20150204	p1	30	Other health-professional		Europe	Sweden
109112431		20150312	p1		Other health-professional		Europe	France
109758671	F	20150401	p3	74	Physician		#N/A	#N/A
109838141	F	20150330	p1	74	Other health-professional		#N/A	#N/A
109845191	F	20150403	p3	72	Other health-professional		Europe	Italy
109917181	F	20150406	p1	74	Other health-professional		#N/A	#N/A
109936502	M	20150422	p1	59	Other health-professional		Europe	Italy
111034221	M	20150511	p1	74	Pharmacist		Asian	China
112472432	F	20170926	p3	84	Physician		Asian	Japan
112664392	M	20160520	p1	59	Other health-professional		Europe	France
114683241	M	20150903	p1	88	Pharmacist	84	North America	United States of America
115618381	F	20150928	p3	31	Other health-professional	66	Europe	United Kiongdom
115710551	F	20150929	p3	31	Pharmacist	66	Europe	United Kiongdom
115814031	F	20151001	p3	31	Pharmacist	66	Europe	United Kiongdom
115924511		20151005	p3		Physician		Asian	Korea
116365951	M	20151014	p1	64	Pharmacist	112	North America	United States of America
116433251	M	20151020	p1	3	Other health-professional		North America	Canada
116677872	M	20151120	p3	63	Other health-professional		Asian	Japan
117505961	M	20151116	p1	85	Other health-professional	83	North America	United States of America
117676423	M	20200611	p1	54	Consumer		North America	United States of America
118298452	F	20151222	p3	64	Other health-professional		Asian	Japan
118309231	M	20151214	p1	3	Physician		North America	Canada
119233813	M	20160408	p4	47	Other health-professional		Asian	Japan
121553472	M	20160620	p3	74	Other health-professional		Asian	Japan
122529891	F	20160411	p1	74	Other health-professional	69	Europe	Italy
123321563	F	20160809	p1	61	Other health-professional		Europe	Denmark
123535581	F	20160510	p3	60	Physician		Europe	Denmark
123990731	M	20160524	p1	61	Consumer		Europe	Ireland
123991633	F	20160805	p3	61	Consumer		Europe	Denmark
124001961	M	20160523	p1	74		82	North America	United States of America
124279681	F	20160602	p1	38	Physician		North America	United States of America
124549711	F	20160610	p1	75	Other health-professional		#N/A	#N/A
124554911	M	20160610	p1	66	Physician		#N/A	#N/A
125260072		20160708	p2		Other health-professional		Asian	Israel
125299212	M	20200627	p1	69			Asian	Israel
125347482	M	20200706	p2	69			Asian	Israel
126045451		20160728	p1		Other health-professional		Asian	Israel
126115451		20160730	p1		Other health-professional		South America	Argentina
126137511	M	20160802	p1	3	Other health-professional		North America	United States of America
126364681	M	20160809	p1	69	Other health-professional		Asian	Israel
126369971	M	20160809	p1	22	Other health-professional		South America	Argentina
126395991	M	20160810	p1	22	Other health-professional		South America	Argentina
126453231		20160811	p2		Physician		Asian	Malaysia
126574801	M	20160816	p1	69	Other health-professional		Asian	Israel
126601801	F	20160817	p3	31	Consumer	66	Europe	United Kiongdom
126706821	M	20160822	p1	35	Physician		North America	United States of America
126706981	F	20160822	p1	46	Physician		North America	United States of America
126706991	F	20160822	p1	46	Physician		North America	United States of America
126707001	M	20160822	p1	36	Physician		North America	United States of America
126707061	M	20160822	p1	28	Physician		North America	United States of America
129076481	M	20161103	p4	86	Other health-professional		Europe	France
129110961	F	20161104	p1	68	Other health-professional		North America	Canada
129623671	F	20161121	p3	76	Other health-professional		Asian	Japan
130031481	M	20161206	p1	44	Other health-professional	104	Europe	United Kiongdom
130189651	M	20161212	p1	44	Pharmacist	104	Europe	United Kiongdom
130265701	M	20161214	p1	44	Other health-professional	104	Europe	United Kiongdom
130299171	M	20161215	p1	44	Pharmacist		Europe	United Kiongdom
130723081	F	20161229	p5	60	Other health-professional		Europe	France
130939653		20170124	p1		Other health-professional		North America	United States of America
131365031		20170122	p1		Other health-professional		Europe	France
132850031	M	20170301	p3	49	Pharmacist		North America	United States of America
133458512	M	20180412	p1	73	Physician		Europe	United Kiongdom
134440562	M	20170420	p1	68	Physician		Asian	Korea
134442232	F	20170420	p1	74	Physician		Asian	Korea
134655131	M	20170417	p1	81	Pharmacist	76	North America	United States of America
134709751		20170424	p1		Other health-professional		North America	United States of America
135315551		20170510	p1		Other health-professional		North America	United States of America
135351961	M	20170511	p3	83	Other health-professional		Asian	China
135597981	F	20170518	p1	77	Other health-professional		#N/A	#N/A
136310161	F	20170608	p1	88	Other health-professional		Europe	United Kiongdom
136516031	F	20170614	p3	82	Consumer		Asian	Japan
136650341	F	20170619	p1	77	Other health-professional		#N/A	#N/A
137760961	F	20170721	p4	62	Physician		Asian	China
138148142	F	20170803	p1	65	Other health-professional		Europe	United Kiongdom
138202892		20171024	p1				Europe	United Kiongdom
138225521	F	20170801	p4	62	Other health-professional		Europe	France
138242861	F	20170802	p1	65	Other health-professional		Europe	United Kiongdom
138321941	F	20170804	p1	65	Physician		Europe	United Kiongdom
138942261	M	20170717	p1	64	Pharmacist	126	North America	United States of America
138945341	F	20170822	p1	77	Other health-professional		#N/A	#N/A
139169591	F	20170829	p2	71	Other health-professional		Europe	France
139375881	M	20170905	p1	1	Other health-professional	9	Europe	France
139379471	F	20170905	p2	84	Other health-professional		Europe	France
139661191	F	20170913	p3	75	Other health-professional		Europe	Belgium
140226672	F	20171005	p3	3	Physician	14	Asian	Japan
140581301	M	20171006	p1	76	Other health-professional		North America	United States of America
141066811	F	20171016	p1	65	Other health-professional		Europe	United Kiongdom
141260571	F	20171025	p1	65	Other health-professional		Europe	United Kiongdom
142683731	M	20171211	p4	0	Other health-professional	3	Asian	China
144019641	M	20180117	p1	36	Physician		North America	United States of America
145344411	M	20180215	p1	86	Other health-professional	63	North America	Canada
145388152	M	20180524	p1	63	Physician		North America	United States of America
145494282	M	20180223	p2	63	Physician		North America	United States of America
145592851	M	20180221	p2	63	Physician		North America	United States of America
145647861	M	20180222	p2	63	Other health-professional		North America	United States of America
145733911	M	20180226	p2	63	Physician		North America	United States of America
145762571	M	20180227	p1	63	Physician		North America	United States of America
145843202	M	20180303	p2	63	Physician		North America	United States of America
145861942	M	20180301	p2	63	Physician		North America	United States of America
145883932	M	20180323	p1	63	Physician		North America	United States of America
146440662	M	20180402	p1	54	Other health-professional	54	Europe	France
146518566	F	20180727	p3	69	Physician	35	Europe	France
146926292	M	20180405	p1	54	Physician	54	Europe	France
146929212	M	20180719	p1	76	Physician	47	Europe	Italy
147849883	M	20180719	p1	76	Physician	47	Europe	Italy
148743671	F	20180424	p1	57	Pharmacist	105	North America	United States of America
148997831		20180516	p1		Other health-professional		North America	United States of America
149003382	M	20190528	p1	63	Physician		North America	United States of America
149298182	M	20180610	p1	54		54	Europe	France
149617611	M	20180601	p1	54	Physician	54	Europe	France
149646402	M	20180619	p1	54	Physician	54	Europe	France
150035143	F	20190310	p1	60	Other health-professional	40	Europe	United Kiongdom
150293082	M	20181226	p1	76	Physician	47	Europe	Italy
152758321	M	20180508	p2	50	Pharmacist		North America	United States of America
152766162	M	20180829	p3	62	Physician		Europe	Italy
152924161	F	20180818	p2	59	Other health-professional		Europe	Poland
153056671	F	20180822	p2	59	Physician		Europe	Poland
153289631	F	20180829	p1	74	Other health-professional		Europe	Spain
153591882	F	20190220	p2	59	Other health-professional		Europe	Poland
153704542	F	20190125	p1	74	Other health-professional		Europe	Spain
154086731	M	20180920	p2	52	Other health-professional	96	Europe	France
154674211	F	20181005	p1	45	Physician		Europe	Ireland
155314391	F	20181019	p1	11	Physician	43	Europe	Italy
155336671	F	20181019	p1	11	Physician	43	Europe	Italy
155587112	F	20190116	p1	11	Physician	43	Europe	Italy
155766602	F	20181121	p3	70	Physician	85	Europe	Italy
157052032	F	20200416	p1	16			Asian	Japan
157080601	M	20181211	p1	76	Physician	47	Europe	Italy
158874201	F	20190130	p1	72	Pharmacist	70	Europe	France
158920221	M	20190131	p1	73	Other health-professional	100	Europe	Netherlands
158942351	M	20190108	p1	44	Pharmacist	164	North America	United States of America
158943651	F	20190131	p1	72	Pharmacist	70	Europe	France
158962031	M	20190108	p1	44	Pharmacist	164	North America	United States of America
159302581		20190207	p1		Physician		Europe	Netherlands
159360901	M	20190208	p1	73	Physician	100	Europe	Netherlands
159784852	F	20190326	p1	73	Physician		Europe	Hungary
161015231	M	20190321	p4	75	Other health-professional	39	Asian	Japan
161037912	M	20190325	p4	47	Physician	77	Asian	Japan
161038522	M	20190325	p4	49	Other health-professional		Asian	Japan
161048191	M	20190322	p4	72	Physician		Asian	Japan
161113961	M	20190325	p4	70	Physician		Europe	Italy
161187621	F	20190326	p4	82	Lawyer		North America	United States of America
161224401	F	20190327	p4	34	Consumer		North America	United States of America
161250131	M	20190327	p4	79	Physician		Europe	France
161263371	M	20190328	p4	45	Other health-professional		North America	United States of America
161274701	M	20190327	p1	63		122	North America	United States of America
161631431	F	20190404	p1	50	Pharmacist	70	North America	United States of America
161885452	F	20190412	p1	65	Other health-professional	92	Europe	France
162856141	M	20190506	p2	70	Pharmacist	93	North America	United States of America
163387881	F	20190521	p1	11	Physician	43	Europe	Italy
163413151	M	20190522	p1	79	Consumer	57	Asian	Japan
163528832	M	20210225	p1	79	Physician	57	Asian	Japan
163704782	F	20190603	p1	73	Physician		Europe	Hungary
164559111	M	20190619	p1	70	Physician		North America	United States of America
164625711	M	20190621	p1	61			Europe	Finland
164635231	F	20190621	p1	73	Physician		Europe	Spain
164670162	M	20200618	p1	51			Europe	United Kiongdom
164670192	M	20200616	p1	54			Europe	United Kiongdom
165091472	F	20190723	p1	72	Pharmacist	70	Europe	France
165771121	F	20190716	p1	53	Physician		Asian	Japan
166725582	M	20190807	p5	87	Pharmacist		Asian	China
167309891	M	20190822	p2	52	Other health-professional	96	Europe	France
167333441		20190823	p2		Other health-professional		Europe	France
168145971	M	20190723	p1	96	Pharmacist		North America	United States of America
168271892	F	20190927	p1	67	Other health-professional		North America	United States of America
168396382	M	20190927	p3	84	Other health-professional		Asian	Japan
169324802	F	20191101	p1	76	Pharmacist	60	South America	Colombia
169450611	F	20191022	p5	83	Pharmacist		Asian	Taiwan
169503881	F	20191023	p1	45	Other health-professional		Europe	United Kiongdom
170697791	F	20191125	p2	47	Pharmacist		Europe	United Kiongdom
171040616	M	20200714	p2	70			Europe	Portugal
171504741	F	20191213	p1	84		71	Europe	United Kiongdom
171902691	F	20191223	p1	84	Pharmacist	71	Europe	United Kiongdom
172015951	F	20191226	p1	84	Pharmacist	71	Europe	United Kiongdom
172201251	F	20191231	p1	84	Pharmacist	71	Europe	United Kiongdom
172221611	F	20200101	p1	84	Pharmacist	71	Europe	United Kiongdom
173054671	F	20200123	p1	83	Pharmacist		North America	United States of America
173077081	M	20200122	p1	72	Pharmacist	79	North America	United States of America
173080481	F	20200122	p1	64	Pharmacist	42	North America	United States of America
173346841	F	20200128	p1	83	Pharmacist		North America	United States of America
173505911	M	20200130	p2	70	Physician		Europe	Portugal
173678511	M	20200203	p1	76	Pharmacist	111	North America	United States of America
174029081	F	20200211	p1	84	Pharmacist	71	Europe	United Kiongdom
174296931	F	20200218	p1	42	Physician		North America	United States of America
175649163	F	20200728	p1	37			Europe	Hungary
175836891		20200326	p3		Pharmacist		North America	United States of America
176627212	F	20200521	p3	16	Physician		Asian	Japan
176794741	F	20200417	p1	16			Asian	Japan
178233661	M	20200526	p1	51			North America	United States of America
178239151	M	20200526	p5	56			Asian	China
178298602	M	20200527	p5	56			Asian	China
178439061	M	20200601	p1	54			North America	United States of America
178439841		20200601	p1		Physician		North America	United States of America
178440661		20200601	p1				North America	United States of America
178465951	M	20200601	p5	56			Asian	China
178825591	M	20200610	p5	56			Asian	China
179469102	F	20200703	p4	41	Consumer		Asian	Thailand
179678271	M		p2	69			Asian	Israel
179678981	M	20200701	p1	69			Asian	Israel
180715831	M	20200727	p1	59	Physician		North America	United States of America
181084671	M	20200803	p1	59	Physician		North America	United States of America
181157281		20200805	p1		Physician		North America	United States of America
181198071	M	20200806	p1	59			North America	United States of America
181264801	F	20200808	p1	72			North America	United States of America
181708962	F	20201013	p2	40	Physician	60	Europe	Spain
183974281	M	20201019	p1	37			Europe	France
184046141	F	20201020	p1	2	Physician	10	Asian	China
184281031	M	20201026	p1	37	Pharmacist		Europe	France
184351031	F	20201028	p1	38			Europe	France
184481331	M	20201031	p3	41			Europe	United Kiongdom
184804372	F	20201117	p3	63	Physician		North America	United States of America
184911871	F	20201104	p3	63	Physician		North America	United States of America
184962101	F	20201112	p1	63			North America	United States of America
184968625	M	20201203	p3	43			Europe	Spain
185016761	F	20201113	p1	63	Physician		North America	United States of America
185048921	F	20201115	p3	63			North America	United States of America
185111481	F	20201117	p1	63			North America	United States of America
185153341	F	20201118	p1	63			North America	United States of America
185665112	F	20201224	p4	34			Europe	Switzerland
186009121	F	20201210	p2	71	Physician	107	Asian	Taiwan
186261901	F	20201217	p1	34			Europe	Denmark
186594041		20201224	p1				North America	United States of America
186609261	F	20201224	p1	34			Europe	Denmark
186706051	M	20201228	p1	70			North America	United States of America
186725371	M	20201229	p1	35	Physician		North America	United States of America
186787924	F	20210212	p3	78			Asian	Japan
186909421	F	20210101	p1	53	Physician		North America	United States of America
187472081	F	20210115	p2				North America	United States of America
187600441	F	20210120	p2				North America	United States of America
187951971	F	20210127	p2				North America	United States of America
188954423	F	20210315	p1	71		65	Europe	France
188985252	M	20210301	p1	0	Physician		North America	United States of America
189127221	F	20210219	p2	47			Europe	United Kiongdom
189268163	F	20210322	p1	71		65	Europe	France
189296041	M	20210223	p1	0	Physician		North America	United States of America
189555493	M	20210317	p3	84	Physician		Asian	Thailand
189600501	M	20210303	p1	0	Physician		North America	United States of America
189727042	M	20210329	p3	29			Asian	Japan
189883011	M	20210309	p1	49		54	Europe	France
190274831	M	20210318	p4	49	Pharmacist	54	Europe	France
190349131	M	20210320	p1	49	Pharmacist	54	Europe	France
190399571	M	20210322	p1		Pharmacist	54	Europe	France
190573981	M	20210325	p3	59	Consumer		Asian	Japan

## Sheet: Demography透视表
	万古霉素	利奈唑胺
	列标签
	p1	p2	总计
平均值项:Weight(KG)	76.93	78	77.0696

## Sheet: Indication
primaryid	DRUG_SEQ	ROLE_COD	d_cod	INDI_PT
4269865	1004519010	PS	p1	INFECTION
4279913	1004561821	PS	p1	CELLULITIS
4279913	1004561821	PS	p1	STAPHYLOCOCCAL INFECTION
4285639	1004588295	PS	p1	OSTEOMYELITIS
4305041	1004655305	PS	p1	INFECTION
4370580	1004913723	PS	p4	PNEUMONIA BACTERIAL
4386309	1004974631	PS	p1	ANTIBACTERIAL PROPHYLAXIS
4386309	1004974631	PS	p1	PREOPERATIVE CARE
4407628	1005048497	PS	p1	ARTHRITIS INFECTIVE
4407628	1005048497	PS	p1	IMPLANT SITE INFECTION
4431394	1005138485	PS	p3	LYMPHOMA
4459183	1005237178	PS	p1	BONE DISORDER
4509349	1005418354	PS	p4	SEPSIS
4515146	1005446502	PS	p1	STAPHYLOCOCCAL INFECTION
4553379	1005584913	PS	p1	WOUND INFECTION STAPHYLOCOCCAL
4570051	1005653386	PS	p1	SEPSIS
4595802	1005739064	PS	p1	ENTEROCOCCAL BACTERAEMIA
4638580	1005889899	PS	p1	INFECTION
4643419	1005906681	PS	p4	BACTERIAL INFECTION
4651543	1005939459	PS	p4	INFECTIVE MYOSITIS
4657430	1005962402	PS	p1	STAPHYLOCOCCAL OSTEOMYELITIS
4685787	1006090512	PS	p1	PATHOGEN RESISTANCE
4685787	1006090512	PS	p1	STAPHYLOCOCCAL SEPSIS
4695514	1006129462	PS	p4	PNEUMONIA ASPIRATION
4734087	1006280805	PS	p2	BACTERAEMIA
4734087	1006280805	PS	p2	PATHOGEN RESISTANCE
4823219	1006605531	PS	p2	PNEUMONIA STAPHYLOCOCCAL
4889418	1006855949	PS	p2	STAPHYLOCOCCAL INFECTION
4902289	1006905738	PS	p1	OSTEOMYELITIS
4909138	1006927801	PS	p1	STAPHYLOCOCCAL INFECTION
4911691	1006936046	PS	p2	ILL-DEFINED DISORDER
4961527	1007124985	PS	p2	ILL-DEFINED DISORDER
4961531	1007124989	PS	p2	ILL-DEFINED DISORDER
4963272	1007132571	PS	p1	CELLULITIS
4970477	1007158713	PS	p1	STEVENS-JOHNSON SYNDROME
4973562	1007171277	PS	p1	ILL-DEFINED DISORDER
5001772	1007284398	PS	p1	STAPHYLOCOCCAL BACTERAEMIA
5008647	1007313072	PS	p2	STAPHYLOCOCCAL OSTEOMYELITIS
5034084	1007412702	PS	p5	ACINETOBACTER INFECTION
5034084	1007412702	PS	p5	BACTERIA SPUTUM IDENTIFIED
5034084	1007412702	PS	p5	BACTERIA URINE IDENTIFIED
5063553	1007513661	PS	p3	NEUTROPENIC SEPSIS
5074781	1007557305	PS	p2	PNEUMONIA
5107193	1007680190	PS	p1	TOXIC EPIDERMAL NECROLYSIS
5144917	1007827226	PS	p3	SEPSIS
5154115	1007866676	PS	p4	ACINETOBACTER INFECTION
5165088	1007909941	PS	p2	STAPHYLOCOCCAL INFECTION
5193950	1007992400	PS	p4	NECROTISING ULCERATIVE GINGIVOSTOMATITIS
5214990	1008065822	PS	p2	STAPHYLOCOCCAL INFECTION
5249868	1008192940	PS	p3	PNEUMONIA
5267369	1008258992	PS	p3	PNEUMONIA
5317800	1008450944	PS	p1	ANTIBIOTIC PROPHYLAXIS
5317800	1008450944	PS	p1	LEUKOCYTOSIS
5317800	1008450944	PS	p1	PYREXIA
5319172	1008456324	PS	p1	CLOSTRIDIUM COLITIS
5322514	1008469859	PS	p5	SKIN INFECTION
5327695	1008489412	PS	p4	SEPTIC SHOCK
5373974	1008644175	PS	p1	INFECTION
5390797	1008712076	PS	p4	SEPSIS
5392818	1008721030	PS	p2	STAPHYLOCOCCAL INFECTION
5402298	1008761010	PS	p1	STAPHYLOCOCCAL INFECTION
5402298	1008761010	PS	p1	UROSEPSIS
5403341	1008764323	PS	p4	SEPSIS
5407540	1008782551	PS	p1	SYSTEMIC ANTIBACTERIAL THERAPY
5424836	1008843733	PS	p5	SEPTIC SHOCK
5466297	1008968243	PS	p1	DRUG USE FOR UNKNOWN INDICATION
5477673	1009008259	PS	p3	INFECTION PROPHYLAXIS
5507795	1009123490	PS	p4	ANTIBIOTIC PROPHYLAXIS
5564865	1009304168	PS	p4	PNEUMONIA
5579155	1009354055	PS	p1	STAPHYLOCOCCAL INFECTION
5585768	1009377267	PS	p2	INFECTION
5601382	1009432859	PS	p1	ENTEROCOLITIS
5601382	1009432859	PS	p1	STAPHYLOCOCCAL INFECTION
5604158	1009443537	PS	p1	ENDOCARDITIS
5605095	1009446920	PS	p4	SEPSIS
5629413	1009529155	PS	p1	OSTEOMYELITIS
5757580	1009986344	PS	p1	DRUG USE FOR UNKNOWN INDICATION
5793253	1010103315	PS	p3	BRAIN ABSCESS
5819810	1010208271	PS	p1	ARTHRITIS BACTERIAL
5914807	1010562496	PS	p1	POSTOPERATIVE WOUND INFECTION
5948326	1010685706	PS	p2	STAPHYLOCOCCAL INFECTION
5981895	1010805044	PS	p4	URINARY TRACT INFECTION
6011174	1010887280	PS	p4	PANCREATITIS
6054375	1011044180	PS	p3	EVIDENCE BASED TREATMENT
6062870	1011074511	PS	p1	OSTEOMYELITIS
6092089	1011181683	PS	p2	SEPSIS
6142721	1011376060	PS	p3	PNEUMONIA
6171755	1011495220	PS	p1	SEPSIS
6178640	1011525090	PS	p1	STAPHYLOCOCCAL INFECTION
6197101	1011602664	PS	p2	STAPHYLOCOCCAL INFECTION
6204068	1011632597	PS	p2	BACTERAEMIA
6204068	1011632597	PS	p2	ENDOCARDITIS
6204068	1011632597	PS	p2	STAPHYLOCOCCAL INFECTION
6213889	1011670958	PS	p2	POST PROCEDURAL INFECTION
6238102	1011763115	PS	p3	CEREBRAL HAEMORRHAGE
6241728	1011780316	PS	p1	ARTHRITIS BACTERIAL
6245233	1011792880	PS	p1	INFECTION
6247594	1011800571	PS	p4	PNEUMONIA ASPIRATION
6348233	1012215568	PS	p4	AORTIC DISSECTION
6349819	1012223212	PS	p4	LYMPHOMA
6376457	1012331038	PS	p1	LIVER ABSCESS
6376457	1012331038	PS	p1	SPLENIC ABSCESS
6381122	1012348831	PS	p2	EVIDENCE BASED TREATMENT
6381122	1012348831	PS	p2	PNEUMONIA
6385863	1012368045	PS	p2	STAPHYLOCOCCAL INFECTION
6460654	1012661416	PS	p3	MYOCARDIAL RUPTURE
6520692	1012874189	PS	p4	INFECTION
6538014	1012944560	PS	p1	CRANIOPHARYNGIOMA
6538014	1012944560	PS	p1	POSTOPERATIVE CARE
6589464	1013150389	PS	p4	INFECTION
6595309	1013171267	PS	p2	STAPHYLOCOCCAL INFECTION
6614442	1013241655	PS	p1	CELLULITIS
6645623	1013358423	PS	p5	ABDOMINAL INFECTION
6649558	1013374719	PS	p1	OPEN REDUCTION OF FRACTURE
6649558	1013374719	PS	p1	STAPHYLOCOCCAL INFECTION
6739947	1013746268	PS	p2	STAPHYLOCOCCAL INFECTION
6751565	1013793520	PS	p1	DRUG USE FOR UNKNOWN INDICATION
6762915	1013836379	PS	p5	SEPSIS
6765872	1013848161	PS	p3	OSTEOMYELITIS
6957021	1014559980	PS	p1	CELLULITIS STAPHYLOCOCCAL
6962476	1014579829	PS	p2	ENDOCARDITIS
6971411	1014616485	PS	p1	STAPHYLOCOCCAL INFECTION
7086283	1015056332	PS	p4	PNEUMONIA
7104610	1015120990	PS	p1	PRODUCT USED FOR UNKNOWN INDICATION
7197804	1015417771	PS	p3	PNEUMONIA
7273786	1015711201	PS	p2	SEPSIS
7280781	1015736803	PS	p3	SEPSIS
7341539	1015959382	PS	p1	PRODUCT USED FOR UNKNOWN INDICATION
7349762	1015989361	PS	p3	PYREXIA
7354831	1016009018	PS	p3	PYREXIA
7363870	1016045510	PS	p2	DEVICE RELATED INFECTION
7372716	1016080958	PS	p1	FEBRILE NEUTROPENIA
7389799	1016152699	PS	p1	PRODUCT USED FOR UNKNOWN INDICATION
7417441	1016261879	PS	p1	PRODUCT USED FOR UNKNOWN INDICATION
7443044	1016364555	PS	p3	PNEUMONIA
7449791	1016384844	PS	p1	PRODUCT USED FOR UNKNOWN INDICATION
7451077	1016389033	PS	p1	PRODUCT USED FOR UNKNOWN INDICATION
7451314	1016389775	PS	p1	PRODUCT USED FOR UNKNOWN INDICATION
7470464	1016462895	PS	p4	SEPSIS
7542650	1016739984	PS	p3	MENINGITIS BACTERIAL
7579706	1016889679	PS	p1	PRODUCT USED FOR UNKNOWN INDICATION
7598488	1016965032	PS	p4	LOWER RESPIRATORY TRACT INFECTION
7623521	1017071594	PS	p1	PRODUCT USED FOR UNKNOWN INDICATION
7624901	1017077667	PS	p4	UPPER RESPIRATORY TRACT INFLAMMATION
7625609	1017079499	PS	p1	MENINGITIS BACTERIAL
7668588	1017256202	PS	p1	CELLULITIS
7753390	1017540812	PS	p1	ANTIBIOTIC THERAPY
7768192	1017594424	PS	p1	STAPHYLOCOCCAL INFECTION
7775220	1017625897	PS	p4	PNEUMONIA
7807883	1017747958	PS	p3	SEPSIS
7961352	1018224278	PS	p1	PNEUMONIA
7971600	1018261087	PS	p1	PNEUMONIA
7971991	1018262673	PS	p3	PNEUMONIA BACTERIAL
8041164	1018503678	PS	p1	STAPHYLOCOCCAL INFECTION
8106254	1018750666	PS	p1	RESPIRATORY FAILURE
8151284	1018912263	PS	p3	PNEUMONIA BACTERIAL
8172097	1018990443	PS	p1	STAPHYLOCOCCAL INFECTION
8177767	1019013277	PS	p1	RESPIRATORY FAILURE
8215496	1019157693	PS	p1	RESPIRATORY FAILURE
8216514	1019162030	PS	p1	STAPHYLOCOCCAL INFECTION
8247830	1019278310	PS	p2	INFECTION
8295113	1019445425	PS	p1	CELLULITIS
8415120	1019889092	PS	p1	ANTIBIOTIC PROPHYLAXIS
8462685	1020067635	PS	p1	ENDOCARDITIS BACTERIAL
8485726	1020156688	PS	p3	MENINGITIS
64456015	1	PS	p2	Prophylaxis
77246882	1	PS	p1	Tenosynovitis
83223782	1	PS	p1	Respiratory failure
87846031	1	PS	p1	SEBORRHOEIC DERMATITIS
90497521	1	PS	p3	Sepsis
91214151	1	PS	p1	Staphylococcal infection
91963263	1	PS	p1	Surgical preconditioning
92082451	1	PS	p1	Product used for unknown indication
92498941	1	PS	p1	Evidence based treatment
92747591	1	PS	p1	Staphylococcal infection
92820921	1	PS	p1	Pneumonia
95145871	1	PS	p3	Infection
96351161	1	PS	p1	Endocarditis bacterial
96461551	1	PS	p3	Endocarditis bacterial
96488612	1	PS	p3	Cellulitis
97573071	1	PS	p1	Infection
97643091	1	PS	p1	Nosocomial infection
97738241	1	PS	p1	Staphylococcal infection
99371572	1	PS	p1	Device related infection
99545611	1	PS	p1	Device related infection
99704531	1	PS	p1	Cellulitis
100109921	1	PS	p1	Device related infection
100122811	1	PS	p1	Infection
100156424	1	PS	p2	Meningitis bacterial
101272331	1	PS	p1	Intervertebral discitis
101884632	1	PS	p1	Encephalitis
102344301	1	PS	p1	Cellulitis
102486731	1	PS	p1	Cellulitis
102486781	1	PS	p1	Pneumonia
102999381	1	PS	p1	Urinary tract infection
103149763	1	PS	p3	Pancreatitis
103309312	1	PS	p1	Anti-infective therapy
103461272	1	PS	p3	Pneumonia
103679531	1	PS	p1	Pneumonia
103763572	1	PS	p2	Furuncle
103797351	1	PS	p3	Cellulitis
105333181	1	PS	p3	Product used for unknown indication
105336351	1	PS	p1	Infection
106118851	1	PS	p2	Product used for unknown indication
106455541	1	PS	p1	Antibiotic therapy
106655401	1	PS	p1	Endocarditis
107604382	1	PS	p1	Product used for unknown indication
109112431	1	PS	p1	Antibiotic prophylaxis
109758671	1	PS	p3	Citrobacter infection
109838141	1	PS	p1	Staphylococcal infection
109845191	1	PS	p3	Antibiotic therapy
109917181	1	PS	p1	Staphylococcal infection
109936502	1	PS	p1	Antibiotic therapy
111034221	1	PS	p1	Endocarditis
112472432	1	PS	p3	Pneumonia
112664392	1	PS	p1	Septic shock
114683241	1	PS	p1	Cellulitis
115618381	1	PS	p3	Pyelonephritis
115710551	1	PS	p3	Pyelonephritis
115814031	2	PS	p3	Pyelonephritis
116365951	1	PS	p1	Osteomyelitis bacterial
116433251	1	PS	p1	Device related infection
116677872	1	PS	p3	Febrile neutropenia
117505961	1	PS	p1	Pneumonia
117676423	2	PS	p1	Systemic inflammatory response syndrome
118298452	1	PS	p3	Febrile neutropenia
118309231	1	PS	p1	Device related infection
119233813	1	PS	p4	Lymphoma
121553472	1	PS	p3	Aortic dissection
122529891	1	PS	p1	Arthritis bacterial
123321563	1	PS	p1	Urosepsis
123535581	10	PS	p3	Urosepsis
123990731	1	PS	p1	Prophylaxis
123991633	1	PS	p3	Urosepsis
124001961	1	PS	p1	Post procedural infection
124279681	1	PS	p1	Fistula
124549711	1	PS	p1	Staphylococcal infection
124554911	1	PS	p1	Pneumonia
125260072	1	PS	p2	Staphylococcal infection
125299212	1	PS	p1	Staphylococcal infection
125347482	1	PS	p2	Staphylococcal infection
126045451	1	PS	p1	Sepsis
126115451	1	PS	p1	Brain abscess
126137511	1	PS	p1	Product used for unknown indication
126364681	1	PS	p1	Staphylococcal infection
126369971	1	PS	p1	Brain abscess
126395991	1	PS	p1	Brain abscess
126453231	1	PS	p2	Staphylococcal infection
126601801	1	PS	p3	Pyelonephritis
126706821	1	PS	p1	Abscess
126706981	1	PS	p1	Respiratory failure
126706991	1	PS	p1	Device related infection
126707001	1	PS	p1	Endocarditis
126707061	1	PS	p1	Staphylococcal sepsis
129076481	1	PS	p4	Infection
129110961	1	PS	p1	Spinal cord infection
130031481	1	PS	p1	Pneumonia
130189651	1	PS	p1	Pneumonia
130265701	1	PS	p1	Pneumonia
130299171	1	PS	p1	Pneumonia
130723081	1	PS	p5	Infection
130939653	2	PS	p1	Product used for unknown indication
131365031	1	PS	p1	Product used for unknown indication
132850031	1	PS	p3	Osteomyelitis
133458512	1	PS	p1	Staphylococcal infection
134655131	1	PS	p1	Osteomyelitis
134709751	1	PS	p1	Product used for unknown indication
135315551	1	PS	p1	Product used for unknown indication
135351961	1	PS	p3	Lung infection
135597981	1	PS	p1	Product used for unknown indication
136310161	1	PS	p1	Infection
136650341	1	PS	p1	Product used for unknown indication
137760961	1	PS	p4	Lung infection
138202892	1	PS	p1	Product used for unknown indication
138225521	1	PS	p4	Enterocolitis
138242861	1	PS	p1	Product used for unknown indication
138321941	1	PS	p1	Product used for unknown indication
138942261	1	PS	p1	Product used for unknown indication
138945341	1	PS	p1	Antibiotic therapy
139375881	1	PS	p1	Sepsis
139379471	1	PS	p2	Osteomyelitis
139661191	1	PS	p3	Septic shock
140226672	1	PS	p3	Pyrexia
141066811	1	PS	p1	Cementoplasty
141260571	1	PS	p1	Cementoplasty
142683731	1	PS	p4	Infection
144019641	1	PS	p1	Endocarditis bacterial
145344411	1	PS	p1	Antibiotic prophylaxis
145388152	1	PS	p1	Septic shock
145494282	1	PS	p2	Pneumonia
145592851	2	PS	p2	Product used for unknown indication
145647861	1	PS	p2	Pneumonia
145733911	1	PS	p2	Product used for unknown indication
145762571	1	PS	p1	Product used for unknown indication
145843202	1	PS	p2	Staphylococcal bacteraemia
145861942	1	PS	p2	Product used for unknown indication
146440662	1	PS	p1	Product used for unknown indication
146518566	2	PS	p3	Product used for unknown indication
146926292	1	PS	p1	Product used for unknown indication
146929212	1	PS	p1	Pneumonitis
147849883	1	PS	p1	Pneumonitis
148743671	1	PS	p1	Arthritis bacterial
148997831	1	PS	p1	Staphylococcal infection
149003382	1	PS	p1	Product used for unknown indication
149298182	1	PS	p1	Product used for unknown indication
149646402	2	PS	p1	Product used for unknown indication
150035143	1	PS	p1	Pneumonia
150293082	1	PS	p1	Pneumonitis
152758321	1	PS	p2	Endocarditis
152766162	1	PS	p3	Relapsing fever
152924161	1	PS	p2	Bacterial infection
153056671	1	PS	p2	Product used for unknown indication
153289631	1	PS	p1	Bacteraemia
153591882	1	PS	p2	Bacterial infection
153704542	1	PS	p1	Bacteraemia
154086731	1	PS	p2	Infection
154674211	2	PS	p1	Infection
155314391	1	PS	p1	Cellulitis orbital
155336671	1	PS	p1	Cellulitis orbital
155587112	1	PS	p1	Cellulitis orbital
155766602	1	PS	p3	Bacterial infection
157052032	1	PS	p1	Respiratory tract infection
157080601	1	PS	p1	Pneumonitis
158874201	1	PS	p1	Osteitis
158920221	1	PS	p1	Device related infection
158942351	1	PS	p1	Device related infection
158943651	1	PS	p1	Osteitis
158962031	1	PS	p1	Medical device site joint infection
159302581	1	PS	p1	Device related infection
159360901	1	PS	p1	Device related infection
159784852	1	PS	p1	Staphylococcal sepsis
161015231	1	PS	p4	Infection
161038522	1	PS	p4	Infection
161048191	1	PS	p4	Pneumonia
161113961	1	PS	p4	Pyrexia
161187621	1	PS	p4	Infection
161224401	1	PS	p4	Antibiotic therapy
161250131	1	PS	p4	Infection
161631431	1	PS	p1	Sepsis
161885452	2	PS	p1	Product used for unknown indication
162856141	1	PS	p2	Staphylococcal infection
163387881	1	PS	p1	Cellulitis orbital
163413151	2	PS	p1	Arthritis bacterial
163704782	1	PS	p1	Peritonitis
164559111	1	PS	p1	Abscess
164625711	1	PS	p1	Device related infection
164670162	1	PS	p1	Product used for unknown indication
164670192	1	PS	p1	Product used for unknown indication
165091472	1	PS	p1	Osteitis
165771121	1	PS	p1	Septic shock
166725582	1	PS	p5	Infection
167309891	1	PS	p2	Infection
167333441	1	PS	p2	Infection
168145971	1	PS	p1	Sepsis
168271892	1	PS	p1	Product used for unknown indication
169324802	1	PS	p1	Product used for unknown indication
169503881	2	PS	p1	Product used for unknown indication
170697791	1	PS	p2	Cellulitis
171040616	3	PS	p2	Endocarditis
171504741	1	PS	p1	Sepsis
171902691	1	PS	p1	Sepsis
172015951	1	PS	p1	Sepsis
172201251	1	PS	p1	Sepsis
172221611	1	PS	p1	Sepsis
173054671	1	PS	p1	Urinary tract infection staphylococcal
173077081	1	PS	p1	Endocarditis
173080481	1	PS	p1	Osteomyelitis
173346841	1	PS	p1	Urinary tract infection staphylococcal
173505911	1	PS	p2	Endocarditis
174029081	1	PS	p1	Sepsis
174296931	1	PS	p1	Antibiotic therapy
175649163	1	PS	p1	Product used for unknown indication
175836891	1	PS	p3	Bacterial infection
176627212	1	PS	p3	Respiratory tract infection
176794741	1	PS	p1	Respiratory tract infection
178233661	1	PS	p1	Product used for unknown indication
178239151	1	PS	p5	Antibiotic therapy
178439061	1	PS	p1	Product used for unknown indication
178439841	1	PS	p1	Antibiotic prophylaxis
178440661	1	PS	p1	Antibiotic therapy
178465951	1	PS	p5	Bacterial infection
178825591	1	PS	p5	Bacterial infection
179678271	1	PS	p2	Staphylococcal infection
179678981	1	PS	p1	Staphylococcal infection
180715831	1	PS	p1	Evidence based treatment
181084671	1	PS	p1	Pneumonia bacterial
181157281	1	PS	p1	Pneumonia bacterial
181198071	1	PS	p1	Pneumonia bacterial
181264801	1	PS	p1	Vascular graft infection
181708962	1	PS	p2	Urinary tract infection
183974281	1	PS	p1	Product used for unknown indication
184046141	1	PS	p1	Antibiotic therapy
184281031	1	PS	p1	Product used for unknown indication
184351031	1	PS	p1	Infection
184481331	1	PS	p3	Pneumonia aspiration
184804372	1	PS	p3	Pneumonia streptococcal
184911871	1	PS	p3	Pneumonia pneumococcal
184962101	1	PS	p1	Evidence based treatment
184968625	1	PS	p3	Pneumonia
185016761	1	PS	p1	Staphylococcal infection
185048921	1	PS	p3	Pneumonia pneumococcal
185111481	1	PS	p1	Bacteraemia
185153341	1	PS	p1	Evidence based treatment
186261901	1	PS	p1	Product used for unknown indication
186594041	1	PS	p1	Product used for unknown indication
186609261	3	PS	p1	Product used for unknown indication
186706051	1	PS	p1	Abscess
186725371	1	PS	p1	Staphylococcal infection
163528832	1	PS	p1	Arthritis bacterial
186787924	1	PS	p3	Pyonephrosis
186909421	1	PS	p1	Antibiotic therapy
187472081	1	PS	p2	Product used for unknown indication
187600441	1	PS	p2	Product used for unknown indication
187951971	1	PS	p2	Product used for unknown indication
188954423	1	PS	p1	Ill-defined disorder
188985252	1	PS	p1	Evidence based treatment
189127221	1	PS	p2	Cellulitis
189268163	1	PS	p1	Ill-defined disorder
189296041	1	PS	p1	Evidence based treatment
189555493	1	PS	p3	Skin bacterial infection
189600501	1	PS	p1	Evidence based treatment
189727042	1	PS	p3	Meningitis
189883011	1	PS	p1	Osteitis
190274831	1	PS	p4	Osteitis
190349131	1	PS	p1	Osteitis
190399571	1	PS	p1	Osteitis

## Sheet: Indication透视表
计数项:primaryid	列标签
行标签	p1	p2	总计
Abscess	3		3
ANTIBACTERIAL PROPHYLAXIS	1		1
ANTIBIOTIC PROPHYLAXIS	5		5
ANTIBIOTIC THERAPY	8		8
Anti-infective therapy	1		1
ARTHRITIS BACTERIAL	6		6
ARTHRITIS INFECTIVE	1		1
BACTERAEMIA	3	2	5
BACTERIAL INFECTION		2	2
BONE DISORDER	1		1
BRAIN ABSCESS	3		3
CELLULITIS	9	2	11
Cellulitis orbital	4		4
CELLULITIS STAPHYLOCOCCAL	1		1
Cementoplasty	2		2
CLOSTRIDIUM COLITIS	1		1
CRANIOPHARYNGIOMA	1		1
DEVICE RELATED INFECTION	11	1	12
DRUG USE FOR UNKNOWN INDICATION	3		3
Encephalitis	1		1
ENDOCARDITIS	5	5	10
ENDOCARDITIS BACTERIAL	3		3
ENTEROCOCCAL BACTERAEMIA	1		1
ENTEROCOLITIS	1		1
EVIDENCE BASED TREATMENT	7	1	8
FEBRILE NEUTROPENIA	1		1
Fistula	1		1
Furuncle		1	1
ILL-DEFINED DISORDER	3	3	6
IMPLANT SITE INFECTION	1		1
INFECTION	11	5	16
Intervertebral discitis	1		1
LEUKOCYTOSIS	1		1
LIVER ABSCESS	1		1
Medical device site joint infection	1		1
MENINGITIS BACTERIAL	1	1	2
Nosocomial infection	1		1
OPEN REDUCTION OF FRACTURE	1		1
Osteitis	6		6
OSTEOMYELITIS	6	1	7
Osteomyelitis bacterial	1		1
PATHOGEN RESISTANCE	1	1	2
Peritonitis	1		1
PNEUMONIA	12	4	16
PNEUMONIA BACTERIAL	3		3
PNEUMONIA STAPHYLOCOCCAL		1	1
Pneumonitis	4		4
POST PROCEDURAL INFECTION	1	1	2
POSTOPERATIVE CARE	1		1
POSTOPERATIVE WOUND INFECTION	1		1
PREOPERATIVE CARE	1		1
PRODUCT USED FOR UNKNOWN INDICATION	42	8	50
Prophylaxis	1	1	2
PYREXIA	1		1
RESPIRATORY FAILURE	5		5
Respiratory tract infection	2		2
SEBORRHOEIC DERMATITIS	1		1
SEPSIS	12	2	14
SEPTIC SHOCK	3		3
Spinal cord infection	1		1
SPLENIC ABSCESS	1		1
STAPHYLOCOCCAL BACTERAEMIA	1	1	2
STAPHYLOCOCCAL INFECTION	26	15	41
STAPHYLOCOCCAL OSTEOMYELITIS	1	1	2
STAPHYLOCOCCAL SEPSIS	3		3
STEVENS-JOHNSON SYNDROME	1		1
Surgical preconditioning	1		1
SYSTEMIC ANTIBACTERIAL THERAPY	1		1
Systemic inflammatory response syndrome	1		1
Tenosynovitis	1		1
TOXIC EPIDERMAL NECROLYSIS	1		1
URINARY TRACT INFECTION	1	1	2
Urinary tract infection staphylococcal	2		2
UROSEPSIS	2		2
Vascular graft infection	1		1
WOUND INFECTION STAPHYLOCOCCAL	1		1
总计	257	60	317

## Sheet: Onset_time
primaryid	DRUG_SEQ	d_cod	event_dt	START_DT	Onset time(day)	每10天间隔：1为0-10	每30天间隔：1为0-30	每60天间隔：1为0-60	每120天间隔：1为0-120	每180天间隔：1为0-180
4305041	1004655305	p1	20030530	20030530	0	1	1	1	1	1
4884376	1006834846	p2	20051104	20051104	0	1	1	1	1	1
4970477	1007158713	p1	20040721	20040721	0	1	1	1	1	1
5034084	1007412702	p5	20060607	20060607	0	1	1	1	1	1
5154115	1007866676	p4	20060301	20060301	0	1	1	1	1	1
5392818	1008721030	p2	20070112	20070112	0	1	1	1	1	1
5475642	1009001300	p1	20060101	20060101	0	1	1	1	1	1
6171755	1011495220	p1	20080401	20080401	0	1	1	1	1	1
6204068	1011632597	p2	20090523	20090523	0	1	1	1	1	1
6545449	1012977081	p5	20091201	20091201	0	1	1	1	1	1
6595309	1013171267	p2	20091005	20091005	0	1	1	1	1	1
6751565	1013793520	p1	20090501	20090501	0	1	1	1	1	1
7341539	1015959382	p1	20080101	20080101	0	1	1	1	1	1
7363870	1016045510	p2	20110204	20110204	0	1	1	1	1	1
7389799	1016152699	p1	20080101	20080101	0	1	1	1	1	1
7579706	1016889679	p1	20090101	20090101	0	1	1	1	1	1
7598488	1016965032	p4	20091101	20091101	0	1	1	1	1	1
92820921	1	p1	20110131	20110131	0	1	1	1	1	1
95145871	1	p3	20130723	20130723	0	1	1	1	1	1
103797351	1	p3	20140617	20140617	0	1	1	1	1	1
124001961	1	p1	20160317	20160317	0	1	1	1	1	1
130031481	1	p1	20161111	20161111	0	1	1	1	1	1
130189651	1	p1	20161111	20161111	0	1	1	1	1	1
130265701	1	p1	20161111	20161111	0	1	1	1	1	1
130299171	1	p1	20161111	20161111	0	1	1	1	1	1
138942261	1	p1	20170410	20170410	0	1	1	1	1	1
161224401	1	p4	19960816	19960816	0	1	1	1	1	1
161250131	1	p4	20091107	20091107	0	1	1	1	1	1
4963272	1007132571	p1	20051217	20051216	1	1	1	1	1	1
5319172	1008456324	p1	20040826	20040825	1	1	1	1	1	1
5373974	1008644175	p1	20070608	20070607	1	1	1	1	1	1
5403341	1008764323	p4	20070422	20070421	1	1	1	1	1	1
5424836	1008843733	p5	20070616	20070615	1	1	1	1	1	1
5477673	1009008259	p3	20070921	20070920	1	1	1	1	1	1
6245233	1011792880	p1	20090608	20090607	1	1	1	1	1	1
6247594	1011800571	p4	20090403	20090402	1	1	1	1	1	1
6383691	1012359513	p3	20061207	20061206	1	1	1	1	1	1
6589464	1013150389	p4	20090105	20090104	1	1	1	1	1	1
7624901	1017077667	p4	20110528	20110527	1	1	1	1	1	1
139379471	1	p2	20170809	20170808	1	1	1	1	1	1
169450611	1	p5	20191001	20190930	1	1	1	1	1	1
4973562	1007171277	p1	20060320	20060318	2	1	1	1	1	1
5267369	1008258992	p3	20060102	20051231	2	1	1	1	1	1
5981895	1010805044	p4	20080912	20080910	2	1	1	1	1	1
6142721	1011376060	p3	20090324	20090322	2	1	1	1	1	1
6144925	1011385850	p4	20090208	20090206	2	1	1	1	1	1
6197101	1011602664	p2	20090425	20090423	2	1	1	1	1	1
6381122	1012348831	p2	20090914	20090912	2	1	1	1	1	1
6962476	1014579829	p2	20100716	20100714	2	1	1	1	1	1
8415120	1019889092	p1	20101006	20101004	2	1	1	1	1	1
91963263	1	p1	20130216	20130214	2	1	1	1	1	1
109936502	1	p1	20150313	20150311	2	1	1	1	1	1
115618381	1	p3	20150904	20150902	2	1	1	1	1	1
115710551	1	p3	20150904	20150902	2	1	1	1	1	1
115814031	2	p3	20150904	20150902	2	1	1	1	1	1
126601801	1	p3	20150904	20150902	2	1	1	1	1	1
161631431	1	p1	20190304	20190302	2	1	1	1	1	1
181708962	1	p2	20200526	20200524	2	1	1	1	1	1
5793253	1010103315	p3	20080204	20080201	3	1	1	1	1	1
6610158	1013222654	p2	20081011	20081008	3	1	1	1	1	1
7273786	1015711201	p2	20110107	20110104	3	1	1	1	1	1
7280781	1015736803	p3	20110107	20110104	3	1	1	1	1	1
109758671	1	p3	20141121	20141118	3	1	1	1	1	1
112472432	1	p3	20150207	20150204	3	1	1	1	1	1
117505961	1	p1	20151110	20151107	3	1	1	1	1	1
168145971	1	p1	20190714	20190711	3	1	1	1	1	1
4386309	1004974631	p1	20040426	20040422	4	1	1	1	1	1
4685787	1006090512	p1	20041125	20041121	4	1	1	1	1	1
5327695	1008489412	p4	20070417	20070413	4	1	1	1	1	1
6011174	1010887280	p4	20070521	20070517	4	1	1	1	1	1
6213889	1011670958	p2	20090601	20090528	4	1	1	1	1	1
6614442	1013241655	p1	20100221	20100217	4	1	1	1	1	1
7668588	1017256202	p1	20110709	20110705	4	1	1	1	1	1
103149763	1	p3	20130308	20130304	4	1	1	1	1	1
4431394	1005138485	p3	20040819	20040814	5	1	1	1	1	1
4895536	1006880793	p1	20040429	20040424	5	1	1	1	1	1
5063553	1007513661	p3	20060310	20060305	5	1	1	1	1	1
5193950	1007992400	p4	20061112	20061107	5	1	1	1	1	1
150035143	1	p1	19980826	19980821	5	1	1	1	1	1
154086731	1	p2	20180821	20180816	5	1	1	1	1	1
167309891	1	p2	20180821	20180816	5	1	1	1	1	1
167333441	1	p2	20180821	20180816	5	1	1	1	1	1
4543155	1005548414	p3	20040504	20040428	6	1	1	1	1	1
5402298	1008761010	p1	20070626	20070620	6	1	1	1	1	1
5601382	1009432859	p1	20070222	20070216	6	1	1	1	1	1
6765872	1013848161	p3	20100415	20100409	6	1	1	1	1	1
101884632	1	p1	20140214	20140208	6	1	1	1	1	1
123535581	10	p3	20160326	20160320	6	1	1	1	1	1
123991633	1	p3	20160326	20160320	6	1	1	1	1	1
146518566	2	p3	20180131	20180125	6	1	1	1	1	1
161048191	1	p4	20080528	20080522	6	1	1	1	1	1
162856141	1	p2	20190305	20190227	6	1	1	1	1	1
164635231	1	p1	20170330	20170324	6	1	1	1	1	1
170697791	1	p2	20191012	20191006	6	1	1	1	1	1
189127221	1	p2	20191012	20191006	6	1	1	1	1	1
6238102	1011763115	p3	20090313	20090306	7	1	1	1	1	1
6762915	1013836379	p5	20090413	20090406	7	1	1	1	1	1
7451314	1016389775	p1	20090403	20090327	7	1	1	1	1	1
103763572	1	p2	20140718	20140711	7	1	1	1	1	1
114683241	1	p1	20150818	20150811	7	1	1	1	1	1
152758321	1	p2	20180202	20180126	7	1	1	1	1	1
173678511	1	p1	20200113	20200106	7	1	1	1	1	1
6460654	1012661416	p3	20090824	20090816	8	1	1	1	1	1
6538014	1012944560	p1	20100106	20091229	8	1	1	1	1	1
96488612	1	p3	20130921	20130913	8	1	1	1	1	1
103461272	1	p3	20140603	20140526	8	1	1	1	1	1
4643419	1005906681	p4	20050205	20050127	9	1	1	1	1	1
4695514	1006129462	p4	20050607	20050529	9	1	1	1	1	1
5564865	1009304168	p4	20071126	20071117	9	1	1	1	1	1
7971600	1018261087	p1	20111114	20111105	9	1	1	1	1	1
5604158	1009443537	p1	20071024	20071014	10	1	1	1	1	1
5948326	1010685706	p2	20081101	20081022	10	1	1	1	1	1
6054375	1011044180	p3	20090119	20090109	10	1	1	1	1	1
122529891	1	p1	20160314	20160304	10	1	1	1	1	1
4889418	1006855949	p2	20051101	20051021	11	2	1	1	1	1
5317800	1008450944	p1	20070430	20070419	11	2	1	1	1	1
6519781	1012870086	p4	20091026	20091015	11	2	1	1	1	1
97573071	1	p1	20131112	20131101	11	2	1	1	1	1
100122811	1	p1	20111230	20111219	11	2	1	1	1	1
139169591	1	p2	20170807	20170727	11	2	1	1	1	1
4269865	1004519010	p1	20030730	20030718	12	2	1	1	1	1
4509349	1005418354	p4	20031101	20031020	12	2	1	1	1	1
4638580	1005889899	p1	20050330	20050318	12	2	1	1	1	1
103309312	1	p1	20131110	20131029	12	2	1	1	1	1
109112431	1	p1	20150202	20150121	12	2	1	1	1	1
146929212	1	p1	20180224	20180212	12	2	1	1	1	1
147849883	1	p1	20180224	20180212	12	2	1	1	1	1
150293082	1	p1	20180224	20180212	12	2	1	1	1	1
155766602	1	p3	20181014	20181002	12	2	1	1	1	1
157080601	1	p1	20180224	20180212	12	2	1	1	1	1
158920221	1	p1	20181116	20181104	12	2	1	1	1	1
159302581	1	p1	20181116	20181104	12	2	1	1	1	1
159360901	1	p1	20181116	20181104	12	2	1	1	1	1
171504741	1	p1	20191124	20191112	12	2	1	1	1	1
171902691	1	p1	20191124	20191112	12	2	1	1	1	1
172015951	1	p1	20191124	20191112	12	2	1	1	1	1
172201251	1	p1	20191124	20191112	12	2	1	1	1	1
172221611	1	p1	20191124	20191112	12	2	1	1	1	1
173077081	1	p1	20200108	20191227	12	2	1	1	1	1
174029081	1	p1	20191124	20191112	12	2	1	1	1	1
4651543	1005939459	p4	20050308	20050223	13	2	1	1	1	1
130723081	1	p5	20161027	20161014	13	2	1	1	1	1
146440662	1	p1	20180212	20180130	13	2	1	1	1	1
146926292	1	p1	20180212	20180130	13	2	1	1	1	1
4973562	1007171277	p1	20060320	20060306	14	2	1	1	1	1
5708284	1009799261	p4	20031031	20031017	14	2	1	1	1	1
7349762	1015989361	p3	20080525	20080511	14	2	1	1	1	1
7354831	1016009018	p3	20080525	20080511	14	2	1	1	1	1
138225521	1	p4	20170213	20170130	14	2	1	1	1	1
4459183	1005237178	p1	20040919	20040904	15	2	1	1	1	1
4657430	1005962402	p1	20050401	20050317	15	2	1	1	1	1
190274831	1	p4	20210119	20210104	15	2	1	1	1	1
5605095	1009446920	p4	20050505	20050419	16	2	1	1	1	1
189883011	1	p1	20210119	20210103	16	2	1	1	1	1
190349131	1	p1	20210119	20210103	16	2	1	1	1	1
190399571	1	p1	20210119	20210103	16	2	1	1	1	1
5819810	1010208271	p1	20060610	20060524	17	2	1	1	1	1
139375881	1	p1	20170703	20170616	17	2	1	1	1	1
158942351	1	p1	20181231	20181214	17	2	1	1	1	1
158962031	1	p1	20181231	20181214	17	2	1	1	1	1
179469102	1	p4	20200510	20200423	17	2	1	1	1	1
142683731	1	p4	20171002	20170914	18	2	1	1	1	1
4279913	1004561821	p1	20040105	20031217	19	2	1	1	1	1
4285639	1004588295	p1	20031215	20031126	19	2	1	1	1	1
134655131	1	p1	20170112	20161224	19	2	1	1	1	1
163413151	2	p1	20181227	20181208	19	2	1	1	1	1
6385863	1012368045	p2	20090204	20090115	20	2	1	1	1	1
6739947	1013746268	p2	20090204	20090115	20	2	1	1	1	1
109838141	1	p1	20141121	20141101	20	2	1	1	1	1
109917181	1	p1	20141121	20141101	20	2	1	1	1	1
124549711	1	p1	20141121	20141101	20	2	1	1	1	1
158874201	1	p1	20181218	20181128	20	2	1	1	1	1
158943651	1	p1	20181218	20181128	20	2	1	1	1	1
165091472	1	p1	20181218	20181128	20	2	1	1	1	1
173080481	1	p1	20191111	20191022	20	2	1	1	1	1
4595802	1005739064	p1	20041214	20041123	21	3	1	1	1	1
105336351	1	p1	20140618	20140528	21	3	1	1	1	1
155314391	1	p1	20180923	20180902	21	3	1	1	1	1
155336671	1	p1	20180923	20180902	21	3	1	1	1	1
155587112	1	p1	20180923	20180902	21	3	1	1	1	1
163387881	1	p1	20180923	20180902	21	3	1	1	1	1
7197804	1015417771	p3	20091030	20091008	22	3	1	1	1	1
7443044	1016364555	p3	20091030	20091008	22	3	1	1	1	1
5629413	1009529155	p1	20080130	20080107	23	3	1	1	1	1
7542650	1016739984	p3	20090118	20081226	23	3	1	1	1	1
163704782	1	p1	20170728	20170704	24	3	1	1	1	1
5579155	1009354055	p1	20071115	20071020	26	3	1	1	1	1
148743671	1	p1	20170912	20170817	26	3	1	1	1	1
153289631	1	p1	20151214	20151117	27	3	1	1	1	1
153704542	1	p1	20151214	20151117	27	3	1	1	1	1
4734087	1006280805	p2	20050610	20050511	30	3	1	1	1	1
8305645	1019483020	p1	20091028	20090925	33	4	2	1	1	1
129076481	1	p4	20161003	20160831	33	4	2	1	1	1
4902289	1006905738	p1	20051201	20051028	34	4	2	1	1	1
5001772	1007284398	p1	20060327	20060221	34	4	2	1	1	1
6976982	1014636919	p5	20090205	20090101	35	4	2	1	1	1
7807883	1017747958	p3	20110813	20110709	35	4	2	1	1	1
116365951	1	p1	20151006	20150831	36	4	2	1	1	1
116677872	1	p3	20130822	20130717	36	4	2	1	1	1
152766162	1	p3	20180629	20180524	36	4	2	1	1	1
86603152	1	p2	20120516	20120409	37	4	2	1	1	1
86619732	1	p3	20120516	20120409	37	4	2	1	1	1
4515146	1005446502	p1	20041122	20041014	39	4	2	1	1	1
7961352	1018224278	p1	20111114	20111005	40	4	2	1	1	1
6520692	1012874189	p4	20091107	20090926	42	5	2	1	1	1
6649558	1013374719	p1	20090918	20090801	48	5	2	1	1	1
101272331	1	p1	20140319	20140117	61	7	3	2	1	1
161015231	1	p4	19970825	19970620	66	7	3	2	1	1
8485726	1020156688	p3	20120503	20120117	107	11	4	2	1	1
6751565	1013793520	p1	20090501	20090101	120	12	4	2	1	1
4553379	1005584913	p1	20020821	20020101	232	24	8	4	2	2
7451314	1016389775	p1	20090403	20080327	372	38	13	7	4	3
5507795	1009123490	p4	20070516	20060424	387	39	13	7	4	3

## Sheet: Onset time透视表
	万古霉素	利奈唑胺
	列标签
	p1	p2	总计
平均值项:Onset time(day)	19.1545	7.32143	16.7536

## Sheet: Outcome
primaryid	d_cod	OUTC_COD	Outcome
4269865	p1	HO	Hospitalization - Initial or Prolonged
4279913	p1	HO	Hospitalization - Initial or Prolonged
4285639	p1	RI	Required Intervention to Prevent Permanent Impairment/Damage
4305041	p1	HO	Hospitalization - Initial or Prolonged
4313991	p3	RI	Required Intervention to Prevent Permanent Impairment/Damage
4370580	p4	DE	Death
4370580	p4	HO	Hospitalization - Initial or Prolonged
4386309	p1	HO	Hospitalization - Initial or Prolonged
4386309	p1	RI	Required Intervention to Prevent Permanent Impairment/Damage
4393508	p1	HO	Hospitalization - Initial or Prolonged
4393508	p1	LT	Life-Threatening
4393508	p1	RI	Required Intervention to Prevent Permanent Impairment/Damage
4407628	p1	HO	Hospitalization - Initial or Prolonged
4431394	p3	HO	Hospitalization - Initial or Prolonged
4459183	p1	HO	Hospitalization - Initial or Prolonged
4509349	p4	DE	Death
4515146	p1	HO	Hospitalization - Initial or Prolonged
4515146	p1	LT	Life-Threatening
4543155	p3	DE	Death
4553379	p1	DE	Death
4570051	p1	HO	Hospitalization - Initial or Prolonged
4570051	p1	OT	Other Serious (Important Medical Event)
4595802	p1	LT	Life-Threatening
4621556	p1	DE	Death
4638580	p1	HO	Hospitalization - Initial or Prolonged
4638580	p1	LT	Life-Threatening
4643419	p4	DE	Death
4643419	p4	HO	Hospitalization - Initial or Prolonged
4643419	p4	LT	Life-Threatening
4643419	p4	RI	Required Intervention to Prevent Permanent Impairment/Damage
4651543	p4	HO	Hospitalization - Initial or Prolonged
4657430	p1	HO	Hospitalization - Initial or Prolonged
4685787	p1	HO	Hospitalization - Initial or Prolonged
4695514	p4	HO	Hospitalization - Initial or Prolonged
4695514	p4	LT	Life-Threatening
4695514	p4	RI	Required Intervention to Prevent Permanent Impairment/Damage
4734087	p2	DE	Death
4823219	p2	HO	Hospitalization - Initial or Prolonged
4884376	p2	LT	Life-Threatening
4889418	p2	HO	Hospitalization - Initial or Prolonged
4889418	p2	OT	Other Serious (Important Medical Event)
4895536	p1	DE	Death
4895536	p1	LT	Life-Threatening
4895869	p1	DE	Death
4902289	p1	HO	Hospitalization - Initial or Prolonged
4902289	p1	LT	Life-Threatening
4902289	p1	RI	Required Intervention to Prevent Permanent Impairment/Damage
4909138	p1	OT	Other Serious (Important Medical Event)
4911691	p2	HO	Hospitalization - Initial or Prolonged
4911691	p2	OT	Other Serious (Important Medical Event)
4922779	p1	DE	Death
4922779	p1	HO	Hospitalization - Initial or Prolonged
4922779	p1	LT	Life-Threatening
4954589	p4	OT	Other Serious (Important Medical Event)
4961527	p2	OT	Other Serious (Important Medical Event)
4961531	p2	HO	Hospitalization - Initial or Prolonged
4963272	p1	DE	Death
4963272	p1	HO	Hospitalization - Initial or Prolonged
4963272	p1	OT	Other Serious (Important Medical Event)
4970477	p1	DS	Disability
4970477	p1	HO	Hospitalization - Initial or Prolonged
4970477	p1	LT	Life-Threatening
4970477	p1	RI	Required Intervention to Prevent Permanent Impairment/Damage
4973562	p1	HO	Hospitalization - Initial or Prolonged
5001772	p1	DE	Death
5008647	p2	HO	Hospitalization - Initial or Prolonged
5008647	p2	OT	Other Serious (Important Medical Event)
5015844	p3	RI	Required Intervention to Prevent Permanent Impairment/Damage
5034084	p5	HO	Hospitalization - Initial or Prolonged
5035034	p3	DE	Death
5063553	p3	HO	Hospitalization - Initial or Prolonged
5074781	p2	HO	Hospitalization - Initial or Prolonged
5107193	p1	DE	Death
5144917	p3	DE	Death
5144917	p3	HO	Hospitalization - Initial or Prolonged
5154115	p4	DE	Death
5154115	p4	DS	Disability
5154115	p4	HO	Hospitalization - Initial or Prolonged
5154115	p4	LT	Life-Threatening
5165088	p2	DE	Death
5165088	p2	OT	Other Serious (Important Medical Event)
5193950	p4	OT	Other Serious (Important Medical Event)
5214990	p2	HO	Hospitalization - Initial or Prolonged
5214990	p2	OT	Other Serious (Important Medical Event)
5249868	p3	OT	Other Serious (Important Medical Event)
5267128	p3	OT	Other Serious (Important Medical Event)
5267369	p3	DE	Death
5267369	p3	HO	Hospitalization - Initial or Prolonged
5317800	p1	HO	Hospitalization - Initial or Prolonged
5319157	p1	HO	Hospitalization - Initial or Prolonged
5319157	p1	OT	Other Serious (Important Medical Event)
5319172	p1	DE	Death
5319172	p1	OT	Other Serious (Important Medical Event)
5322514	p5	OT	Other Serious (Important Medical Event)
5327695	p4	DE	Death
5327695	p4	HO	Hospitalization - Initial or Prolonged
5373974	p1	HO	Hospitalization - Initial or Prolonged
5373974	p1	RI	Required Intervention to Prevent Permanent Impairment/Damage
5390797	p4	DE	Death
5390797	p4	HO	Hospitalization - Initial or Prolonged
5392818	p2	LT	Life-Threatening
5402298	p1	DE	Death
5402298	p1	LT	Life-Threatening
5403341	p4	HO	Hospitalization - Initial or Prolonged
5407540	p1	OT	Other Serious (Important Medical Event)
5407540	p1	RI	Required Intervention to Prevent Permanent Impairment/Damage
5424836	p5	HO	Hospitalization - Initial or Prolonged
5424836	p5	LT	Life-Threatening
5466297	p1	OT	Other Serious (Important Medical Event)
5466297	p1	RI	Required Intervention to Prevent Permanent Impairment/Damage
5475642	p1	DS	Disability
5475642	p1	OT	Other Serious (Important Medical Event)
5477673	p3	OT	Other Serious (Important Medical Event)
5507795	p4	DE	Death
5564865	p4	HO	Hospitalization - Initial or Prolonged
5564865	p4	LT	Life-Threatening
5579155	p1	HO	Hospitalization - Initial or Prolonged
5579155	p1	LT	Life-Threatening
5585768	p2	OT	Other Serious (Important Medical Event)
5601382	p1	HO	Hospitalization - Initial or Prolonged
5604158	p1	LT	Life-Threatening
5605095	p4	DE	Death
5605095	p4	HO	Hospitalization - Initial or Prolonged
5605095	p4	LT	Life-Threatening
5629413	p1	HO	Hospitalization - Initial or Prolonged
5708284	p4	DE	Death
5757580	p1	HO	Hospitalization - Initial or Prolonged
5757580	p1	OT	Other Serious (Important Medical Event)
5793253	p3	DE	Death
5819810	p1	DS	Disability
5819810	p1	HO	Hospitalization - Initial or Prolonged
5819810	p1	OT	Other Serious (Important Medical Event)
5859830	p5	OT	Other Serious (Important Medical Event)
5914807	p1	HO	Hospitalization - Initial or Prolonged
5948326	p2	DS	Disability
5948326	p2	HO	Hospitalization - Initial or Prolonged
5948326	p2	LT	Life-Threatening
5948326	p2	OT	Other Serious (Important Medical Event)
5976133	p3	DE	Death
5981895	p4	DE	Death
5981895	p4	HO	Hospitalization - Initial or Prolonged
6006299	p5	OT	Other Serious (Important Medical Event)
6011174	p4	LT	Life-Threatening
6011174	p4	OT	Other Serious (Important Medical Event)
6054375	p3	HO	Hospitalization - Initial or Prolonged
6054375	p3	OT	Other Serious (Important Medical Event)
6062870	p1	HO	Hospitalization - Initial or Prolonged
6062870	p1	LT	Life-Threatening
6062870	p1	OT	Other Serious (Important Medical Event)
6092089	p2	DE	Death
6092089	p2	OT	Other Serious (Important Medical Event)
6142721	p3	DE	Death
6144925	p4	DE	Death
6144925	p4	HO	Hospitalization - Initial or Prolonged
6171755	p1	DE	Death
6178640	p1	OT	Other Serious (Important Medical Event)
6178640	p1	RI	Required Intervention to Prevent Permanent Impairment/Damage
6197101	p2	HO	Hospitalization - Initial or Prolonged
6204068	p2	OT	Other Serious (Important Medical Event)
6213889	p2	OT	Other Serious (Important Medical Event)
6238102	p3	HO	Hospitalization - Initial or Prolonged
6241728	p1	HO	Hospitalization - Initial or Prolonged
6241728	p1	OT	Other Serious (Important Medical Event)
6245233	p1	HO	Hospitalization - Initial or Prolonged
6245233	p1	OT	Other Serious (Important Medical Event)
6247594	p4	DE	Death
6247594	p4	OT	Other Serious (Important Medical Event)
6348233	p4	DE	Death
6349819	p4	DE	Death
6376457	p1	OT	Other Serious (Important Medical Event)
6376457	p1	RI	Required Intervention to Prevent Permanent Impairment/Damage
6381122	p2	HO	Hospitalization - Initial or Prolonged
6381122	p2	LT	Life-Threatening
6381122	p2	RI	Required Intervention to Prevent Permanent Impairment/Damage
6383691	p3	LT	Life-Threatening
6385863	p2	HO	Hospitalization - Initial or Prolonged
6385863	p2	LT	Life-Threatening
6441333	p1	DS	Disability
6441333	p1	HO	Hospitalization - Initial or Prolonged
6441333	p1	LT	Life-Threatening
6441333	p1	RI	Required Intervention to Prevent Permanent Impairment/Damage
6460654	p3	DE	Death
6519781	p4	HO	Hospitalization - Initial or Prolonged
6519781	p4	LT	Life-Threatening
6519781	p4	RI	Required Intervention to Prevent Permanent Impairment/Damage
6520692	p4	DE	Death
6520692	p4	HO	Hospitalization - Initial or Prolonged
6520692	p4	LT	Life-Threatening
6538014	p1	HO	Hospitalization - Initial or Prolonged
6545449	p5	OT	Other Serious (Important Medical Event)
6589464	p4	DE	Death
6595309	p2	OT	Other Serious (Important Medical Event)
6610158	p2	HO	Hospitalization - Initial or Prolonged
6614442	p1	HO	Hospitalization - Initial or Prolonged
6614442	p1	LT	Life-Threatening
6614442	p1	RI	Required Intervention to Prevent Permanent Impairment/Damage
6645623	p5	DE	Death
6649558	p1	LT	Life-Threatening
6667085	p1	HO	Hospitalization - Initial or Prolonged
6739947	p2	HO	Hospitalization - Initial or Prolonged
6739947	p2	LT	Life-Threatening
6751565	p1	HO	Hospitalization - Initial or Prolonged
6762915	p5	HO	Hospitalization - Initial or Prolonged
6762915	p5	LT	Life-Threatening
6765872	p3	DE	Death
6962476	p2	DE	Death
6962476	p2	LT	Life-Threatening
6971411	p1	HO	Hospitalization - Initial or Prolonged
6971411	p1	OT	Other Serious (Important Medical Event)
6976982	p5	OT	Other Serious (Important Medical Event)
7086283	p4	DE	Death
7086283	p4	OT	Other Serious (Important Medical Event)
7104610	p1	DE	Death
7104610	p1	HO	Hospitalization - Initial or Prolonged
7104610	p1	RI	Required Intervention to Prevent Permanent Impairment/Damage
7197804	p3	DE	Death
7243065	p2	DE	Death
7273786	p2	DE	Death
7273786	p2	HO	Hospitalization - Initial or Prolonged
7280781	p3	HO	Hospitalization - Initial or Prolonged
7341539	p1	DE	Death
7341539	p1	HO	Hospitalization - Initial or Prolonged
7341539	p1	DS	Disability
7349762	p3	LT	Life-Threatening
7349762	p3	HO	Hospitalization - Initial or Prolonged
7354831	p3	LT	Life-Threatening
7354831	p3	HO	Hospitalization - Initial or Prolonged
7363870	p2	OT	Other Serious (Important Medical Event)
7372716	p1	HO	Hospitalization - Initial or Prolonged
7389799	p1	HO	Hospitalization - Initial or Prolonged
7389799	p1	DS	Disability
7417441	p1	DS	Disability
7417441	p1	LT	Life-Threatening
7417441	p1	HO	Hospitalization - Initial or Prolonged
7422926	p3	OT	Other Serious (Important Medical Event)
7422926	p3	DE	Death
7435253	p3	OT	Other Serious (Important Medical Event)
7443044	p3	DE	Death
7449791	p1	HO	Hospitalization - Initial or Prolonged
7449791	p1	LT	Life-Threatening
7449791	p1	DS	Disability
7451077	p1	HO	Hospitalization - Initial or Prolonged
7451077	p1	LT	Life-Threatening
7451077	p1	DS	Disability
7451314	p1	DE	Death
7451314	p1	RI	Required Intervention to Prevent Permanent Impairment/Damage
7465451	p3	DE	Death
7470464	p4	DE	Death
7470464	p4	HO	Hospitalization - Initial or Prolonged
7470464	p4	LT	Life-Threatening
7542650	p3	DE	Death
7579706	p1	DE	Death
7579706	p1	DS	Disability
7579706	p1	OT	Other Serious (Important Medical Event)
7579706	p1	HO	Hospitalization - Initial or Prolonged
7590665	p1	OT	Other Serious (Important Medical Event)
7598488	p4	DE	Death
7598488	p4	OT	Other Serious (Important Medical Event)
7623521	p1	HO	Hospitalization - Initial or Prolonged
7624901	p4	HO	Hospitalization - Initial or Prolonged
7625609	p1	OT	Other Serious (Important Medical Event)
7668588	p1	OT	Other Serious (Important Medical Event)
7703486	p1	OT	Other Serious (Important Medical Event)
7753390	p1	DE	Death
7753390	p1	OT	Other Serious (Important Medical Event)
7768192	p1	HO	Hospitalization - Initial or Prolonged
7775220	p4	DE	Death
7807883	p3	DE	Death
7941683	p1	HO	Hospitalization - Initial or Prolonged
7941684	p1	HO	Hospitalization - Initial or Prolonged
7941685	p1	HO	Hospitalization - Initial or Prolonged
7971600	p1	DE	Death
7971600	p1	LT	Life-Threatening
7971600	p1	RI	Required Intervention to Prevent Permanent Impairment/Damage
7971600	p1	HO	Hospitalization - Initial or Prolonged
7971991	p3	DE	Death
8041164	p1	HO	Hospitalization - Initial or Prolonged
8041164	p1	DE	Death
8041164	p1	OT	Other Serious (Important Medical Event)
8072678	p1	DE	Death
8072678	p1	OT	Other Serious (Important Medical Event)
8106254	p1	OT	Other Serious (Important Medical Event)
8151284	p3	HO	Hospitalization - Initial or Prolonged
8160072	p1	DE	Death
8160072	p1	OT	Other Serious (Important Medical Event)
8172097	p1	OT	Other Serious (Important Medical Event)
8177767	p1	OT	Other Serious (Important Medical Event)
8215496	p1	OT	Other Serious (Important Medical Event)
8216514	p1	OT	Other Serious (Important Medical Event)
8216514	p1	RI	Required Intervention to Prevent Permanent Impairment/Damage
8227748	p5	OT	Other Serious (Important Medical Event)
8247830	p2	OT	Other Serious (Important Medical Event)
8295113	p1	DE	Death
8301491	p1	DE	Death
8305645	p1	DE	Death
8415120	p1	OT	Other Serious (Important Medical Event)
8415120	p1	HO	Hospitalization - Initial or Prolonged
8462685	p1	DE	Death
8468207	p5	HO	Hospitalization - Initial or Prolonged
8468207	p5	OT	Other Serious (Important Medical Event)
8485726	p3	LT	Life-Threatening
8583069	p1	HO	Hospitalization - Initial or Prolonged
8583069	p1	DE	Death
8583069	p1	OT	Other Serious (Important Medical Event)
64456015	p2	DE	Death
64456015	p2	OT	Other Serious (Important Medical Event)
77246882	p1	OT	Other Serious (Important Medical Event)
77246882	p1	HO	Hospitalization - Initial or Prolonged
83223782	p1	DE	Death
83223782	p1	OT	Other Serious (Important Medical Event)
86603152	p2	HO	Hospitalization - Initial or Prolonged
86619732	p3	HO	Hospitalization - Initial or Prolonged
87846031	p1	DE	Death
87846031	p1	HO	Hospitalization - Initial or Prolonged
89854761	p5	OT	Other Serious (Important Medical Event)
89854761	p5	DE	Death
90497521	p3	DE	Death
91177821	p3	DE	Death
91214151	p1	OT	Other Serious (Important Medical Event)
91963263	p1	DE	Death
91963263	p1	HO	Hospitalization - Initial or Prolonged
92082451	p1	OT	Other Serious (Important Medical Event)
92498941	p1	HO	Hospitalization - Initial or Prolonged
92498941	p1	LT	Life-Threatening
92747591	p1	HO	Hospitalization - Initial or Prolonged
92820921	p1	HO	Hospitalization - Initial or Prolonged
94090082	p3	DE	Death
95145871	p3	OT	Other Serious (Important Medical Event)
96351161	p1	OT	Other Serious (Important Medical Event)
96461551	p3	OT	Other Serious (Important Medical Event)
96488612	p3	DE	Death
97299421	p1	OT	Other Serious (Important Medical Event)
97573071	p1	HO	Hospitalization - Initial or Prolonged
97573071	p1	DE	Death
97643091	p1	OT	Other Serious (Important Medical Event)
97738241	p1	LT	Life-Threatening
99102561	p2	DE	Death
99102561	p2	OT	Other Serious (Important Medical Event)
99371572	p1	HO	Hospitalization - Initial or Prolonged
99371572	p1	OT	Other Serious (Important Medical Event)
99545611	p1	OT	Other Serious (Important Medical Event)
99704531	p1	HO	Hospitalization - Initial or Prolonged
100109921	p1	OT	Other Serious (Important Medical Event)
100122811	p1	LT	Life-Threatening
100156424	p2	LT	Life-Threatening
100156424	p2	DE	Death
100156424	p2	DS	Disability
101272331	p1	OT	Other Serious (Important Medical Event)
101884632	p1	HO	Hospitalization - Initial or Prolonged
101884632	p1	LT	Life-Threatening
101884632	p1	OT	Other Serious (Important Medical Event)
102344301	p1	DE	Death
102344301	p1	OT	Other Serious (Important Medical Event)
102486731	p1	DE	Death
102486781	p1	DE	Death
102999381	p1	DE	Death
103149763	p3	HO	Hospitalization - Initial or Prolonged
103309312	p1	LT	Life-Threatening
103309312	p1	DS	Disability
103309312	p1	OT	Other Serious (Important Medical Event)
103461272	p3	DE	Death
103461272	p3	LT	Life-Threatening
103679531	p1	OT	Other Serious (Important Medical Event)
103679531	p1	DE	Death
103763572	p2	DE	Death
103797351	p3	HO	Hospitalization - Initial or Prolonged
103797351	p3	LT	Life-Threatening
104534991	p3	OT	Other Serious (Important Medical Event)
104534991	p3	DE	Death
105333181	p3	OT	Other Serious (Important Medical Event)
105336351	p1	RI	Required Intervention to Prevent Permanent Impairment/Damage
105336351	p1	HO	Hospitalization - Initial or Prolonged
105336351	p1	LT	Life-Threatening
106118851	p2	HO	Hospitalization - Initial or Prolonged
106118851	p2	DE	Death
106455541	p1	DE	Death
106655401	p1	OT	Other Serious (Important Medical Event)
107604382	p1	LT	Life-Threatening
107604382	p1	HO	Hospitalization - Initial or Prolonged
107604382	p1	OT	Other Serious (Important Medical Event)
109112431	p1	HO	Hospitalization - Initial or Prolonged
109758671	p3	OT	Other Serious (Important Medical Event)
109758671	p3	LT	Life-Threatening
109838141	p1	LT	Life-Threatening
109845191	p3	DE	Death
109917181	p1	LT	Life-Threatening
109917181	p1	OT	Other Serious (Important Medical Event)
109936502	p1	DE	Death
111034221	p1	OT	Other Serious (Important Medical Event)
112472432	p3	LT	Life-Threatening
112472432	p3	OT	Other Serious (Important Medical Event)
112664392	p1	LT	Life-Threatening
114683241	p1	HO	Hospitalization - Initial or Prolonged
114683241	p1	LT	Life-Threatening
115618381	p3	OT	Other Serious (Important Medical Event)
115710551	p3	OT	Other Serious (Important Medical Event)
115814031	p3	OT	Other Serious (Important Medical Event)
115924511	p3	DE	Death
116365951	p1	LT	Life-Threatening
116365951	p1	HO	Hospitalization - Initial or Prolonged
116365951	p1	DS	Disability
116433251	p1	DE	Death
116433251	p1	LT	Life-Threatening
116677872	p3	OT	Other Serious (Important Medical Event)
117505961	p1	HO	Hospitalization - Initial or Prolonged
117505961	p1	OT	Other Serious (Important Medical Event)
117676423	p1	DE	Death
117676423	p1	OT	Other Serious (Important Medical Event)
118298452	p3	DE	Death
118309231	p1	LT	Life-Threatening
118309231	p1	DE	Death
119233813	p4	OT	Other Serious (Important Medical Event)
119233813	p4	DE	Death
121553472	p3	DE	Death
122529891	p1	HO	Hospitalization - Initial or Prolonged
123321563	p1	DE	Death
123321563	p1	HO	Hospitalization - Initial or Prolonged
123535581	p3	HO	Hospitalization - Initial or Prolonged
123535581	p3	DE	Death
123990731	p1	OT	Other Serious (Important Medical Event)
123991633	p3	HO	Hospitalization - Initial or Prolonged
123991633	p3	DE	Death
124001961	p1	HO	Hospitalization - Initial or Prolonged
124001961	p1	DE	Death
124279681	p1	DE	Death
124549711	p1	OT	Other Serious (Important Medical Event)
124549711	p1	LT	Life-Threatening
124554911	p1	DE	Death
125260072	p2	LT	Life-Threatening
125260072	p2	HO	Hospitalization - Initial or Prolonged
125260072	p2	DE	Death
125299212	p1	HO	Hospitalization - Initial or Prolonged
125299212	p1	DE	Death
125299212	p1	LT	Life-Threatening
125347482	p2	LT	Life-Threatening
125347482	p2	DE	Death
125347482	p2	HO	Hospitalization - Initial or Prolonged
126045451	p1	HO	Hospitalization - Initial or Prolonged
126045451	p1	DE	Death
126115451	p1	HO	Hospitalization - Initial or Prolonged
126115451	p1	OT	Other Serious (Important Medical Event)
126137511	p1	HO	Hospitalization - Initial or Prolonged
126364681	p1	DE	Death
126364681	p1	HO	Hospitalization - Initial or Prolonged
126369971	p1	HO	Hospitalization - Initial or Prolonged
126369971	p1	OT	Other Serious (Important Medical Event)
126395991	p1	HO	Hospitalization - Initial or Prolonged
126453231	p2	OT	Other Serious (Important Medical Event)
126574801	p1	DE	Death
126601801	p3	OT	Other Serious (Important Medical Event)
126706821	p1	OT	Other Serious (Important Medical Event)
126706981	p1	OT	Other Serious (Important Medical Event)
126706991	p1	HO	Hospitalization - Initial or Prolonged
126707001	p1	OT	Other Serious (Important Medical Event)
126707061	p1	HO	Hospitalization - Initial or Prolonged
129076481	p4	DE	Death
129110961	p1	HO	Hospitalization - Initial or Prolonged
129623671	p3	DE	Death
130031481	p1	HO	Hospitalization - Initial or Prolonged
130189651	p1	HO	Hospitalization - Initial or Prolonged
130189651	p1	OT	Other Serious (Important Medical Event)
130265701	p1	HO	Hospitalization - Initial or Prolonged
130299171	p1	HO	Hospitalization - Initial or Prolonged
130723081	p5	HO	Hospitalization - Initial or Prolonged
130939653	p1	OT	Other Serious (Important Medical Event)
131365031	p1	DE	Death
132850031	p3	LT	Life-Threatening
132850031	p3	HO	Hospitalization - Initial or Prolonged
133458512	p1	OT	Other Serious (Important Medical Event)
133458512	p1	DE	Death
134440562	p1	DE	Death
134442232	p1	DE	Death
134655131	p1	HO	Hospitalization - Initial or Prolonged
134709751	p1	OT	Other Serious (Important Medical Event)
135315551	p1	HO	Hospitalization - Initial or Prolonged
135351961	p3	DE	Death
135597981	p1	LT	Life-Threatening
135597981	p1	OT	Other Serious (Important Medical Event)
135597981	p1	DE	Death
135597981	p1	HO	Hospitalization - Initial or Prolonged
136310161	p1	HO	Hospitalization - Initial or Prolonged
136310161	p1	LT	Life-Threatening
136516031	p3	DE	Death
136650341	p1	HO	Hospitalization - Initial or Prolonged
137760961	p4	DE	Death
137760961	p4	HO	Hospitalization - Initial or Prolonged
137760961	p4	OT	Other Serious (Important Medical Event)
138148142	p1	OT	Other Serious (Important Medical Event)
138148142	p1	LT	Life-Threatening
138148142	p1	HO	Hospitalization - Initial or Prolonged
138148142	p1	DE	Death
138202892	p1	HO	Hospitalization - Initial or Prolonged
138202892	p1	DE	Death
138202892	p1	OT	Other Serious (Important Medical Event)
138202892	p1	LT	Life-Threatening
138225521	p4	HO	Hospitalization - Initial or Prolonged
138242861	p1	DE	Death
138242861	p1	OT	Other Serious (Important Medical Event)
138242861	p1	HO	Hospitalization - Initial or Prolonged
138321941	p1	DE	Death
138321941	p1	LT	Life-Threatening
138321941	p1	OT	Other Serious (Important Medical Event)
138321941	p1	HO	Hospitalization - Initial or Prolonged
138942261	p1	HO	Hospitalization - Initial or Prolonged
138945341	p1	OT	Other Serious (Important Medical Event)
139169591	p2	HO	Hospitalization - Initial or Prolonged
139375881	p1	DE	Death
139375881	p1	LT	Life-Threatening
139375881	p1	OT	Other Serious (Important Medical Event)
139379471	p2	HO	Hospitalization - Initial or Prolonged
139661191	p3	OT	Other Serious (Important Medical Event)
139661191	p3	DE	Death
140226672	p3	OT	Other Serious (Important Medical Event)
140226672	p3	LT	Life-Threatening
140226672	p3	HO	Hospitalization - Initial or Prolonged
140581301	p1	LT	Life-Threatening
141066811	p1	DE	Death
141066811	p1	OT	Other Serious (Important Medical Event)
141260571	p1	DE	Death
141260571	p1	OT	Other Serious (Important Medical Event)
142683731	p4	OT	Other Serious (Important Medical Event)
144019641	p1	OT	Other Serious (Important Medical Event)
145344411	p1	OT	Other Serious (Important Medical Event)
145344411	p1	LT	Life-Threatening
145344411	p1	HO	Hospitalization - Initial or Prolonged
145388152	p1	OT	Other Serious (Important Medical Event)
145494282	p2	OT	Other Serious (Important Medical Event)
145494282	p2	LT	Life-Threatening
145592851	p2	OT	Other Serious (Important Medical Event)
145647861	p2	LT	Life-Threatening
145647861	p2	OT	Other Serious (Important Medical Event)
145733911	p2	HO	Hospitalization - Initial or Prolonged
145733911	p2	OT	Other Serious (Important Medical Event)
145762571	p1	OT	Other Serious (Important Medical Event)
145762571	p1	HO	Hospitalization - Initial or Prolonged
145843202	p2	OT	Other Serious (Important Medical Event)
145861942	p2	HO	Hospitalization - Initial or Prolonged
145861942	p2	OT	Other Serious (Important Medical Event)
145883932	p1	OT	Other Serious (Important Medical Event)
146440662	p1	DE	Death
146518566	p3	OT	Other Serious (Important Medical Event)
146518566	p3	DE	Death
146926292	p1	DE	Death
146929212	p1	HO	Hospitalization - Initial or Prolonged
146929212	p1	OT	Other Serious (Important Medical Event)
146929212	p1	DE	Death
147849883	p1	HO	Hospitalization - Initial or Prolonged
147849883	p1	DE	Death
147849883	p1	OT	Other Serious (Important Medical Event)
148743671	p1	LT	Life-Threatening
148997831	p1	OT	Other Serious (Important Medical Event)
149003382	p1	OT	Other Serious (Important Medical Event)
149298182	p1	DE	Death
149617611	p1	DE	Death
149646402	p1	DE	Death
150035143	p1	DE	Death
150293082	p1	DE	Death
150293082	p1	HO	Hospitalization - Initial or Prolonged
152758321	p2	HO	Hospitalization - Initial or Prolonged
152758321	p2	DE	Death
152766162	p3	DE	Death
152924161	p2	DE	Death
152924161	p2	OT	Other Serious (Important Medical Event)
153056671	p2	OT	Other Serious (Important Medical Event)
153056671	p2	DE	Death
153289631	p1	DE	Death
153591882	p2	OT	Other Serious (Important Medical Event)
153591882	p2	DE	Death
153704542	p1	DE	Death
154086731	p2	DE	Death
154674211	p1	HO	Hospitalization - Initial or Prolonged
155314391	p1	HO	Hospitalization - Initial or Prolonged
155336671	p1	OT	Other Serious (Important Medical Event)
155336671	p1	HO	Hospitalization - Initial or Prolonged
155587112	p1	HO	Hospitalization - Initial or Prolonged
155766602	p3	DE	Death
157052032	p1	HO	Hospitalization - Initial or Prolonged
157052032	p1	OT	Other Serious (Important Medical Event)
157080601	p1	HO	Hospitalization - Initial or Prolonged
157080601	p1	DE	Death
157080601	p1	OT	Other Serious (Important Medical Event)
158874201	p1	DE	Death
158942351	p1	HO	Hospitalization - Initial or Prolonged
158943651	p1	DE	Death
158962031	p1	HO	Hospitalization - Initial or Prolonged
159302581	p1	OT	Other Serious (Important Medical Event)
159360901	p1	OT	Other Serious (Important Medical Event)
159784852	p1	DE	Death
159784852	p1	HO	Hospitalization - Initial or Prolonged
159784852	p1	OT	Other Serious (Important Medical Event)
161015231	p4	HO	Hospitalization - Initial or Prolonged
161015231	p4	DE	Death
161015231	p4	DS	Disability
161015231	p4	LT	Life-Threatening
161015231	p4	OT	Other Serious (Important Medical Event)
161037912	p4	DE	Death
161038522	p4	OT	Other Serious (Important Medical Event)
161038522	p4	DE	Death
161048191	p4	HO	Hospitalization - Initial or Prolonged
161113961	p4	HO	Hospitalization - Initial or Prolonged
161187621	p4	OT	Other Serious (Important Medical Event)
161187621	p4	DE	Death
161187621	p4	HO	Hospitalization - Initial or Prolonged
161224401	p4	DE	Death
161224401	p4	LT	Life-Threatening
161250131	p4	HO	Hospitalization - Initial or Prolonged
161250131	p4	DE	Death
161250131	p4	LT	Life-Threatening
161263371	p4	HO	Hospitalization - Initial or Prolonged
161263371	p4	OT	Other Serious (Important Medical Event)
161274701	p1	HO	Hospitalization - Initial or Prolonged
161631431	p1	LT	Life-Threatening
161885452	p1	DE	Death
162856141	p2	HO	Hospitalization - Initial or Prolonged
162856141	p2	LT	Life-Threatening
162856141	p2	DE	Death
163387881	p1	HO	Hospitalization - Initial or Prolonged
163413151	p1	HO	Hospitalization - Initial or Prolonged
163704782	p1	DE	Death
163704782	p1	HO	Hospitalization - Initial or Prolonged
164559111	p1	DE	Death
164559111	p1	HO	Hospitalization - Initial or Prolonged
164625711	p1	HO	Hospitalization - Initial or Prolonged
164625711	p1	OT	Other Serious (Important Medical Event)
164635231	p1	HO	Hospitalization - Initial or Prolonged
164635231	p1	LT	Life-Threatening
164670162	p1	OT	Other Serious (Important Medical Event)
164670192	p1	OT	Other Serious (Important Medical Event)
165091472	p1	DE	Death
165771121	p1	HO	Hospitalization - Initial or Prolonged
166725582	p5	OT	Other Serious (Important Medical Event)
167309891	p2	OT	Other Serious (Important Medical Event)
167309891	p2	DE	Death
167333441	p2	DE	Death
167333441	p2	OT	Other Serious (Important Medical Event)
168145971	p1	HO	Hospitalization - Initial or Prolonged
168271892	p1	HO	Hospitalization - Initial or Prolonged
168271892	p1	DE	Death
168396382	p3	DE	Death
168396382	p3	OT	Other Serious (Important Medical Event)
169324802	p1	HO	Hospitalization - Initial or Prolonged
169450611	p5	DE	Death
169450611	p5	OT	Other Serious (Important Medical Event)
169503881	p1	OT	Other Serious (Important Medical Event)
170697791	p2	HO	Hospitalization - Initial or Prolonged
170697791	p2	LT	Life-Threatening
171040616	p2	DE	Death
171040616	p2	OT	Other Serious (Important Medical Event)
171040616	p2	LT	Life-Threatening
171040616	p2	HO	Hospitalization - Initial or Prolonged
171040616	p2	DS	Disability
171504741	p1	DS	Disability
171504741	p1	OT	Other Serious (Important Medical Event)
171902691	p1	DS	Disability
171902691	p1	OT	Other Serious (Important Medical Event)
172015951	p1	DS	Disability
172015951	p1	OT	Other Serious (Important Medical Event)
172201251	p1	DS	Disability
172201251	p1	OT	Other Serious (Important Medical Event)
172221611	p1	OT	Other Serious (Important Medical Event)
172221611	p1	DS	Disability
173054671	p1	HO	Hospitalization - Initial or Prolonged
173054671	p1	DE	Death
173077081	p1	LT	Life-Threatening
173077081	p1	HO	Hospitalization - Initial or Prolonged
173080481	p1	HO	Hospitalization - Initial or Prolonged
173080481	p1	LT	Life-Threatening
173080481	p1	OT	Other Serious (Important Medical Event)
173346841	p1	DE	Death
173505911	p2	LT	Life-Threatening
173505911	p2	OT	Other Serious (Important Medical Event)
173505911	p2	HO	Hospitalization - Initial or Prolonged
173505911	p2	DE	Death
174029081	p1	DS	Disability
174029081	p1	OT	Other Serious (Important Medical Event)
174296931	p1	OT	Other Serious (Important Medical Event)
175649163	p1	HO	Hospitalization - Initial or Prolonged
175649163	p1	LT	Life-Threatening
175649163	p1	OT	Other Serious (Important Medical Event)
175649163	p1	DE	Death
175836891	p3	DE	Death
175836891	p3	OT	Other Serious (Important Medical Event)
176627212	p3	OT	Other Serious (Important Medical Event)
176794741	p1	OT	Other Serious (Important Medical Event)
178233661	p1	OT	Other Serious (Important Medical Event)
178239151	p5	HO	Hospitalization - Initial or Prolonged
178239151	p5	OT	Other Serious (Important Medical Event)
178298602	p5	LT	Life-Threatening
178439061	p1	OT	Other Serious (Important Medical Event)
178439841	p1	HO	Hospitalization - Initial or Prolonged
178440661	p1	OT	Other Serious (Important Medical Event)
178465951	p5	LT	Life-Threatening
178465951	p5	HO	Hospitalization - Initial or Prolonged
178825591	p5	OT	Other Serious (Important Medical Event)
179469102	p4	OT	Other Serious (Important Medical Event)
179678271	p2	OT	Other Serious (Important Medical Event)
179678981	p1	DE	Death
179678981	p1	HO	Hospitalization - Initial or Prolonged
179678981	p1	LT	Life-Threatening
180715831	p1	HO	Hospitalization - Initial or Prolonged
181084671	p1	OT	Other Serious (Important Medical Event)
181157281	p1	OT	Other Serious (Important Medical Event)
181198071	p1	OT	Other Serious (Important Medical Event)
181264801	p1	OT	Other Serious (Important Medical Event)
181708962	p2	DE	Death
183974281	p1	OT	Other Serious (Important Medical Event)
184046141	p1	DE	Death
184046141	p1	HO	Hospitalization - Initial or Prolonged
184046141	p1	OT	Other Serious (Important Medical Event)
184281031	p1	OT	Other Serious (Important Medical Event)
184351031	p1	DE	Death
184351031	p1	HO	Hospitalization - Initial or Prolonged
184481331	p3	HO	Hospitalization - Initial or Prolonged
184481331	p3	OT	Other Serious (Important Medical Event)
184804372	p3	LT	Life-Threatening
184804372	p3	DE	Death
184804372	p3	HO	Hospitalization - Initial or Prolonged
184911871	p3	HO	Hospitalization - Initial or Prolonged
184911871	p3	LT	Life-Threatening
184911871	p3	OT	Other Serious (Important Medical Event)
184911871	p3	DE	Death
184962101	p1	LT	Life-Threatening
184962101	p1	HO	Hospitalization - Initial or Prolonged
184962101	p1	DE	Death
184968625	p3	HO	Hospitalization - Initial or Prolonged
185016761	p1	DE	Death
185016761	p1	HO	Hospitalization - Initial or Prolonged
185016761	p1	OT	Other Serious (Important Medical Event)
185016761	p1	LT	Life-Threatening
185048921	p3	HO	Hospitalization - Initial or Prolonged
185048921	p3	LT	Life-Threatening
185048921	p3	OT	Other Serious (Important Medical Event)
185048921	p3	DE	Death
185111481	p1	DE	Death
185111481	p1	HO	Hospitalization - Initial or Prolonged
185111481	p1	OT	Other Serious (Important Medical Event)
185111481	p1	LT	Life-Threatening
185153341	p1	OT	Other Serious (Important Medical Event)
185153341	p1	LT	Life-Threatening
185153341	p1	HO	Hospitalization - Initial or Prolonged
185153341	p1	DE	Death
185665112	p4	LT	Life-Threatening
185665112	p4	HO	Hospitalization - Initial or Prolonged
185665112	p4	DS	Disability
186009121	p2	DE	Death
186009121	p2	OT	Other Serious (Important Medical Event)
186261901	p1	OT	Other Serious (Important Medical Event)
186261901	p1	HO	Hospitalization - Initial or Prolonged
186594041	p1	OT	Other Serious (Important Medical Event)
186609261	p1	OT	Other Serious (Important Medical Event)
186609261	p1	HO	Hospitalization - Initial or Prolonged
186706051	p1	DE	Death
186706051	p1	HO	Hospitalization - Initial or Prolonged
186725371	p1	OT	Other Serious (Important Medical Event)
163528832	p1	HO	Hospitalization - Initial or Prolonged
186787924	p3	OT	Other Serious (Important Medical Event)
186787924	p3	DE	Death
186909421	p1	OT	Other Serious (Important Medical Event)
187472081	p2	OT	Other Serious (Important Medical Event)
187600441	p2	OT	Other Serious (Important Medical Event)
187951971	p2	OT	Other Serious (Important Medical Event)
188954423	p1	HO	Hospitalization - Initial or Prolonged
188954423	p1	LT	Life-Threatening
188985252	p1	HO	Hospitalization - Initial or Prolonged
188985252	p1	LT	Life-Threatening
188985252	p1	OT	Other Serious (Important Medical Event)
189127221	p2	LT	Life-Threatening
189127221	p2	HO	Hospitalization - Initial or Prolonged
189268163	p1	HO	Hospitalization - Initial or Prolonged
189268163	p1	LT	Life-Threatening
189296041	p1	LT	Life-Threatening
189555493	p3	OT	Other Serious (Important Medical Event)
189600501	p1	OT	Other Serious (Important Medical Event)
189600501	p1	LT	Life-Threatening
189600501	p1	HO	Hospitalization - Initial or Prolonged
189727042	p3	HO	Hospitalization - Initial or Prolonged
189727042	p3	OT	Other Serious (Important Medical Event)
189883011	p1	HO	Hospitalization - Initial or Prolonged
189883011	p1	DE	Death
190274831	p4	DE	Death
190274831	p4	HO	Hospitalization - Initial or Prolonged
190349131	p1	DE	Death
190349131	p1	HO	Hospitalization - Initial or Prolonged
190399571	p1	DE	Death
190399571	p1	HO	Hospitalization - Initial or Prolonged
190573981	p3	OT	Other Serious (Important Medical Event)

## Sheet: Outcome去重
primaryid	d_cod	OUTC_COD	Outcome
4269865	p1	HO	Hospitalization - Initial or Prolonged
4279913	p1	HO	Hospitalization - Initial or Prolonged
4285639	p1	RI	Required Intervention to Prevent Permanent Impairment/Damage
4305041	p1	HO	Hospitalization - Initial or Prolonged
4313991	p3	RI	Required Intervention to Prevent Permanent Impairment/Damage
4370580	p4	DE	Death
4386309	p1	HO	Hospitalization - Initial or Prolonged
4393508	p1	HO	Hospitalization - Initial or Prolonged
4407628	p1	HO	Hospitalization - Initial or Prolonged
4431394	p3	HO	Hospitalization - Initial or Prolonged
4459183	p1	HO	Hospitalization - Initial or Prolonged
4509349	p4	DE	Death
4515146	p1	HO	Hospitalization - Initial or Prolonged
4543155	p3	DE	Death
4553379	p1	DE	Death
4570051	p1	HO	Hospitalization - Initial or Prolonged
4595802	p1	LT	Life-Threatening
4621556	p1	DE	Death
4638580	p1	HO	Hospitalization - Initial or Prolonged
4643419	p4	DE	Death
4651543	p4	HO	Hospitalization - Initial or Prolonged
4657430	p1	HO	Hospitalization - Initial or Prolonged
4685787	p1	HO	Hospitalization - Initial or Prolonged
4695514	p4	HO	Hospitalization - Initial or Prolonged
4734087	p2	DE	Death
4823219	p2	HO	Hospitalization - Initial or Prolonged
4884376	p2	LT	Life-Threatening
4889418	p2	HO	Hospitalization - Initial or Prolonged
4895536	p1	DE	Death
4895869	p1	DE	Death
4902289	p1	HO	Hospitalization - Initial or Prolonged
4909138	p1	OT	Other Serious (Important Medical Event)
4911691	p2	HO	Hospitalization - Initial or Prolonged
4922779	p1	DE	Death
4954589	p4	OT	Other Serious (Important Medical Event)
4961527	p2	OT	Other Serious (Important Medical Event)
4961531	p2	HO	Hospitalization - Initial or Prolonged
4963272	p1	DE	Death
4970477	p1	DS	Disability
4973562	p1	HO	Hospitalization - Initial or Prolonged
5001772	p1	DE	Death
5008647	p2	HO	Hospitalization - Initial or Prolonged
5015844	p3	RI	Required Intervention to Prevent Permanent Impairment/Damage
5034084	p5	HO	Hospitalization - Initial or Prolonged
5035034	p3	DE	Death
5063553	p3	HO	Hospitalization - Initial or Prolonged
5074781	p2	HO	Hospitalization - Initial or Prolonged
5107193	p1	DE	Death
5144917	p3	DE	Death
5154115	p4	DE	Death
5165088	p2	DE	Death
5193950	p4	OT	Other Serious (Important Medical Event)
5214990	p2	HO	Hospitalization - Initial or Prolonged
5249868	p3	OT	Other Serious (Important Medical Event)
5267128	p3	OT	Other Serious (Important Medical Event)
5267369	p3	DE	Death
5317800	p1	HO	Hospitalization - Initial or Prolonged
5319157	p1	HO	Hospitalization - Initial or Prolonged
5319172	p1	DE	Death
5322514	p5	OT	Other Serious (Important Medical Event)
5327695	p4	DE	Death
5373974	p1	HO	Hospitalization - Initial or Prolonged
5390797	p4	DE	Death
5392818	p2	LT	Life-Threatening
5402298	p1	DE	Death
5403341	p4	HO	Hospitalization - Initial or Prolonged
5407540	p1	OT	Other Serious (Important Medical Event)
5424836	p5	HO	Hospitalization - Initial or Prolonged
5466297	p1	OT	Other Serious (Important Medical Event)
5475642	p1	DS	Disability
5477673	p3	OT	Other Serious (Important Medical Event)
5507795	p4	DE	Death
5564865	p4	HO	Hospitalization - Initial or Prolonged
5579155	p1	HO	Hospitalization - Initial or Prolonged
5585768	p2	OT	Other Serious (Important Medical Event)
5601382	p1	HO	Hospitalization - Initial or Prolonged
5604158	p1	LT	Life-Threatening
5605095	p4	DE	Death
5629413	p1	HO	Hospitalization - Initial or Prolonged
5708284	p4	DE	Death
5757580	p1	HO	Hospitalization - Initial or Prolonged
5793253	p3	DE	Death
5819810	p1	DS	Disability
5859830	p5	OT	Other Serious (Important Medical Event)
5914807	p1	HO	Hospitalization - Initial or Prolonged
5948326	p2	DS	Disability
5976133	p3	DE	Death
5981895	p4	DE	Death
6006299	p5	OT	Other Serious (Important Medical Event)
6011174	p4	LT	Life-Threatening
6054375	p3	HO	Hospitalization - Initial or Prolonged
6062870	p1	HO	Hospitalization - Initial or Prolonged
6092089	p2	DE	Death
6142721	p3	DE	Death
6144925	p4	DE	Death
6171755	p1	DE	Death
6178640	p1	OT	Other Serious (Important Medical Event)
6197101	p2	HO	Hospitalization - Initial or Prolonged
6204068	p2	OT	Other Serious (Important Medical Event)
6213889	p2	OT	Other Serious (Important Medical Event)
6238102	p3	HO	Hospitalization - Initial or Prolonged
6241728	p1	HO	Hospitalization - Initial or Prolonged
6245233	p1	HO	Hospitalization - Initial or Prolonged
6247594	p4	DE	Death
6348233	p4	DE	Death
6349819	p4	DE	Death
6376457	p1	OT	Other Serious (Important Medical Event)
6381122	p2	HO	Hospitalization - Initial or Prolonged
6383691	p3	LT	Life-Threatening
6385863	p2	HO	Hospitalization - Initial or Prolonged
6441333	p1	DS	Disability
6460654	p3	DE	Death
6519781	p4	HO	Hospitalization - Initial or Prolonged
6520692	p4	DE	Death
6538014	p1	HO	Hospitalization - Initial or Prolonged
6545449	p5	OT	Other Serious (Important Medical Event)
6589464	p4	DE	Death
6595309	p2	OT	Other Serious (Important Medical Event)
6610158	p2	HO	Hospitalization - Initial or Prolonged
6614442	p1	HO	Hospitalization - Initial or Prolonged
6645623	p5	DE	Death
6649558	p1	LT	Life-Threatening
6667085	p1	HO	Hospitalization - Initial or Prolonged
6739947	p2	HO	Hospitalization - Initial or Prolonged
6751565	p1	HO	Hospitalization - Initial or Prolonged
6762915	p5	HO	Hospitalization - Initial or Prolonged
6765872	p3	DE	Death
6962476	p2	DE	Death
6971411	p1	HO	Hospitalization - Initial or Prolonged
6976982	p5	OT	Other Serious (Important Medical Event)
7086283	p4	DE	Death
7104610	p1	DE	Death
7197804	p3	DE	Death
7243065	p2	DE	Death
7273786	p2	DE	Death
7280781	p3	HO	Hospitalization - Initial or Prolonged
7341539	p1	DE	Death
7349762	p3	LT	Life-Threatening
7354831	p3	LT	Life-Threatening
7363870	p2	OT	Other Serious (Important Medical Event)
7372716	p1	HO	Hospitalization - Initial or Prolonged
7389799	p1	HO	Hospitalization - Initial or Prolonged
7417441	p1	DS	Disability
7422926	p3	OT	Other Serious (Important Medical Event)
7435253	p3	OT	Other Serious (Important Medical Event)
7443044	p3	DE	Death
7449791	p1	HO	Hospitalization - Initial or Prolonged
7451077	p1	HO	Hospitalization - Initial or Prolonged
7451314	p1	DE	Death
7465451	p3	DE	Death
7470464	p4	DE	Death
7542650	p3	DE	Death
7579706	p1	DE	Death
7590665	p1	OT	Other Serious (Important Medical Event)
7598488	p4	DE	Death
7623521	p1	HO	Hospitalization - Initial or Prolonged
7624901	p4	HO	Hospitalization - Initial or Prolonged
7625609	p1	OT	Other Serious (Important Medical Event)
7668588	p1	OT	Other Serious (Important Medical Event)
7703486	p1	OT	Other Serious (Important Medical Event)
7753390	p1	DE	Death
7768192	p1	HO	Hospitalization - Initial or Prolonged
7775220	p4	DE	Death
7807883	p3	DE	Death
7941683	p1	HO	Hospitalization - Initial or Prolonged
7941684	p1	HO	Hospitalization - Initial or Prolonged
7941685	p1	HO	Hospitalization - Initial or Prolonged
7971600	p1	DE	Death
7971991	p3	DE	Death
8041164	p1	HO	Hospitalization - Initial or Prolonged
8072678	p1	DE	Death
8106254	p1	OT	Other Serious (Important Medical Event)
8151284	p3	HO	Hospitalization - Initial or Prolonged
8160072	p1	DE	Death
8172097	p1	OT	Other Serious (Important Medical Event)
8177767	p1	OT	Other Serious (Important Medical Event)
8215496	p1	OT	Other Serious (Important Medical Event)
8216514	p1	OT	Other Serious (Important Medical Event)
8227748	p5	OT	Other Serious (Important Medical Event)
8247830	p2	OT	Other Serious (Important Medical Event)
8295113	p1	DE	Death
8301491	p1	DE	Death
8305645	p1	DE	Death
8415120	p1	OT	Other Serious (Important Medical Event)
8462685	p1	DE	Death
8468207	p5	HO	Hospitalization - Initial or Prolonged
8485726	p3	LT	Life-Threatening
8583069	p1	HO	Hospitalization - Initial or Prolonged
64456015	p2	DE	Death
77246882	p1	OT	Other Serious (Important Medical Event)
83223782	p1	DE	Death
86603152	p2	HO	Hospitalization - Initial or Prolonged
86619732	p3	HO	Hospitalization - Initial or Prolonged
87846031	p1	DE	Death
89854761	p5	OT	Other Serious (Important Medical Event)
90497521	p3	DE	Death
91177821	p3	DE	Death
91214151	p1	OT	Other Serious (Important Medical Event)
91963263	p1	DE	Death
92082451	p1	OT	Other Serious (Important Medical Event)
92498941	p1	HO	Hospitalization - Initial or Prolonged
92747591	p1	HO	Hospitalization - Initial or Prolonged
92820921	p1	HO	Hospitalization - Initial or Prolonged
94090082	p3	DE	Death
95145871	p3	OT	Other Serious (Important Medical Event)
96351161	p1	OT	Other Serious (Important Medical Event)
96461551	p3	OT	Other Serious (Important Medical Event)
96488612	p3	DE	Death
97299421	p1	OT	Other Serious (Important Medical Event)
97573071	p1	HO	Hospitalization - Initial or Prolonged
97643091	p1	OT	Other Serious (Important Medical Event)
97738241	p1	LT	Life-Threatening
99102561	p2	DE	Death
99371572	p1	HO	Hospitalization - Initial or Prolonged
99545611	p1	OT	Other Serious (Important Medical Event)
99704531	p1	HO	Hospitalization - Initial or Prolonged
100109921	p1	OT	Other Serious (Important Medical Event)
100122811	p1	LT	Life-Threatening
100156424	p2	LT	Life-Threatening
101272331	p1	OT	Other Serious (Important Medical Event)
101884632	p1	HO	Hospitalization - Initial or Prolonged
102344301	p1	DE	Death
102486731	p1	DE	Death
102486781	p1	DE	Death
102999381	p1	DE	Death
103149763	p3	HO	Hospitalization - Initial or Prolonged
103309312	p1	LT	Life-Threatening
103461272	p3	DE	Death
103679531	p1	OT	Other Serious (Important Medical Event)
103763572	p2	DE	Death
103797351	p3	HO	Hospitalization - Initial or Prolonged
104534991	p3	OT	Other Serious (Important Medical Event)
105333181	p3	OT	Other Serious (Important Medical Event)
105336351	p1	RI	Required Intervention to Prevent Permanent Impairment/Damage
106118851	p2	HO	Hospitalization - Initial or Prolonged
106455541	p1	DE	Death
106655401	p1	OT	Other Serious (Important Medical Event)
107604382	p1	LT	Life-Threatening
109112431	p1	HO	Hospitalization - Initial or Prolonged
109758671	p3	OT	Other Serious (Important Medical Event)
109838141	p1	LT	Life-Threatening
109845191	p3	DE	Death
109917181	p1	LT	Life-Threatening
109936502	p1	DE	Death
111034221	p1	OT	Other Serious (Important Medical Event)
112472432	p3	LT	Life-Threatening
112664392	p1	LT	Life-Threatening
114683241	p1	HO	Hospitalization - Initial or Prolonged
115618381	p3	OT	Other Serious (Important Medical Event)
115710551	p3	OT	Other Serious (Important Medical Event)
115814031	p3	OT	Other Serious (Important Medical Event)
115924511	p3	DE	Death
116365951	p1	LT	Life-Threatening
116433251	p1	DE	Death
116677872	p3	OT	Other Serious (Important Medical Event)
117505961	p1	HO	Hospitalization - Initial or Prolonged
117676423	p1	DE	Death
118298452	p3	DE	Death
118309231	p1	LT	Life-Threatening
119233813	p4	OT	Other Serious (Important Medical Event)
121553472	p3	DE	Death
122529891	p1	HO	Hospitalization - Initial or Prolonged
123321563	p1	DE	Death
123535581	p3	HO	Hospitalization - Initial or Prolonged
123990731	p1	OT	Other Serious (Important Medical Event)
123991633	p3	HO	Hospitalization - Initial or Prolonged
124001961	p1	HO	Hospitalization - Initial or Prolonged
124279681	p1	DE	Death
124549711	p1	OT	Other Serious (Important Medical Event)
124554911	p1	DE	Death
125260072	p2	LT	Life-Threatening
125299212	p1	HO	Hospitalization - Initial or Prolonged
125347482	p2	LT	Life-Threatening
126045451	p1	HO	Hospitalization - Initial or Prolonged
126115451	p1	HO	Hospitalization - Initial or Prolonged
126137511	p1	HO	Hospitalization - Initial or Prolonged
126364681	p1	DE	Death
126369971	p1	HO	Hospitalization - Initial or Prolonged
126395991	p1	HO	Hospitalization - Initial or Prolonged
126453231	p2	OT	Other Serious (Important Medical Event)
126574801	p1	DE	Death
126601801	p3	OT	Other Serious (Important Medical Event)
126706821	p1	OT	Other Serious (Important Medical Event)
126706981	p1	OT	Other Serious (Important Medical Event)
126706991	p1	HO	Hospitalization - Initial or Prolonged
126707001	p1	OT	Other Serious (Important Medical Event)
126707061	p1	HO	Hospitalization - Initial or Prolonged
129076481	p4	DE	Death
129110961	p1	HO	Hospitalization - Initial or Prolonged
129623671	p3	DE	Death
130031481	p1	HO	Hospitalization - Initial or Prolonged
130189651	p1	HO	Hospitalization - Initial or Prolonged
130265701	p1	HO	Hospitalization - Initial or Prolonged
130299171	p1	HO	Hospitalization - Initial or Prolonged
130723081	p5	HO	Hospitalization - Initial or Prolonged
130939653	p1	OT	Other Serious (Important Medical Event)
131365031	p1	DE	Death
132850031	p3	LT	Life-Threatening
133458512	p1	OT	Other Serious (Important Medical Event)
134440562	p1	DE	Death
134442232	p1	DE	Death
134655131	p1	HO	Hospitalization - Initial or Prolonged
134709751	p1	OT	Other Serious (Important Medical Event)
135315551	p1	HO	Hospitalization - Initial or Prolonged
135351961	p3	DE	Death
135597981	p1	LT	Life-Threatening
136310161	p1	HO	Hospitalization - Initial or Prolonged
136516031	p3	DE	Death
136650341	p1	HO	Hospitalization - Initial or Prolonged
137760961	p4	DE	Death
138148142	p1	OT	Other Serious (Important Medical Event)
138202892	p1	HO	Hospitalization - Initial or Prolonged
138225521	p4	HO	Hospitalization - Initial or Prolonged
138242861	p1	DE	Death
138321941	p1	DE	Death
138942261	p1	HO	Hospitalization - Initial or Prolonged
138945341	p1	OT	Other Serious (Important Medical Event)
139169591	p2	HO	Hospitalization - Initial or Prolonged
139375881	p1	DE	Death
139379471	p2	HO	Hospitalization - Initial or Prolonged
139661191	p3	OT	Other Serious (Important Medical Event)
140226672	p3	OT	Other Serious (Important Medical Event)
140581301	p1	LT	Life-Threatening
141066811	p1	DE	Death
141260571	p1	DE	Death
142683731	p4	OT	Other Serious (Important Medical Event)
144019641	p1	OT	Other Serious (Important Medical Event)
145344411	p1	OT	Other Serious (Important Medical Event)
145388152	p1	OT	Other Serious (Important Medical Event)
145494282	p2	OT	Other Serious (Important Medical Event)
145592851	p2	OT	Other Serious (Important Medical Event)
145647861	p2	LT	Life-Threatening
145733911	p2	HO	Hospitalization - Initial or Prolonged
145762571	p1	OT	Other Serious (Important Medical Event)
145843202	p2	OT	Other Serious (Important Medical Event)
145861942	p2	HO	Hospitalization - Initial or Prolonged
145883932	p1	OT	Other Serious (Important Medical Event)
146440662	p1	DE	Death
146518566	p3	OT	Other Serious (Important Medical Event)
146926292	p1	DE	Death
146929212	p1	HO	Hospitalization - Initial or Prolonged
147849883	p1	HO	Hospitalization - Initial or Prolonged
148743671	p1	LT	Life-Threatening
148997831	p1	OT	Other Serious (Important Medical Event)
149003382	p1	OT	Other Serious (Important Medical Event)
149298182	p1	DE	Death
149617611	p1	DE	Death
149646402	p1	DE	Death
150035143	p1	DE	Death
150293082	p1	DE	Death
152758321	p2	HO	Hospitalization - Initial or Prolonged
152766162	p3	DE	Death
152924161	p2	DE	Death
153056671	p2	OT	Other Serious (Important Medical Event)
153289631	p1	DE	Death
153591882	p2	OT	Other Serious (Important Medical Event)
153704542	p1	DE	Death
154086731	p2	DE	Death
154674211	p1	HO	Hospitalization - Initial or Prolonged
155314391	p1	HO	Hospitalization - Initial or Prolonged
155336671	p1	OT	Other Serious (Important Medical Event)
155587112	p1	HO	Hospitalization - Initial or Prolonged
155766602	p3	DE	Death
157052032	p1	HO	Hospitalization - Initial or Prolonged
157080601	p1	HO	Hospitalization - Initial or Prolonged
158874201	p1	DE	Death
158942351	p1	HO	Hospitalization - Initial or Prolonged
158943651	p1	DE	Death
158962031	p1	HO	Hospitalization - Initial or Prolonged
159302581	p1	OT	Other Serious (Important Medical Event)
159360901	p1	OT	Other Serious (Important Medical Event)
159784852	p1	DE	Death
161015231	p4	HO	Hospitalization - Initial or Prolonged
161037912	p4	DE	Death
161038522	p4	OT	Other Serious (Important Medical Event)
161048191	p4	HO	Hospitalization - Initial or Prolonged
161113961	p4	HO	Hospitalization - Initial or Prolonged
161187621	p4	OT	Other Serious (Important Medical Event)
161224401	p4	DE	Death
161250131	p4	HO	Hospitalization - Initial or Prolonged
161263371	p4	HO	Hospitalization - Initial or Prolonged
161274701	p1	HO	Hospitalization - Initial or Prolonged
161631431	p1	LT	Life-Threatening
161885452	p1	DE	Death
162856141	p2	HO	Hospitalization - Initial or Prolonged
163387881	p1	HO	Hospitalization - Initial or Prolonged
163413151	p1	HO	Hospitalization - Initial or Prolonged
163704782	p1	DE	Death
164559111	p1	DE	Death
164625711	p1	HO	Hospitalization - Initial or Prolonged
164635231	p1	HO	Hospitalization - Initial or Prolonged
164670162	p1	OT	Other Serious (Important Medical Event)
164670192	p1	OT	Other Serious (Important Medical Event)
165091472	p1	DE	Death
165771121	p1	HO	Hospitalization - Initial or Prolonged
166725582	p5	OT	Other Serious (Important Medical Event)
167309891	p2	OT	Other Serious (Important Medical Event)
167333441	p2	DE	Death
168145971	p1	HO	Hospitalization - Initial or Prolonged
168271892	p1	HO	Hospitalization - Initial or Prolonged
168396382	p3	DE	Death
169324802	p1	HO	Hospitalization - Initial or Prolonged
169450611	p5	DE	Death
169503881	p1	OT	Other Serious (Important Medical Event)
170697791	p2	HO	Hospitalization - Initial or Prolonged
171040616	p2	DE	Death
171504741	p1	DS	Disability
171902691	p1	DS	Disability
172015951	p1	DS	Disability
172201251	p1	DS	Disability
172221611	p1	OT	Other Serious (Important Medical Event)
173054671	p1	HO	Hospitalization - Initial or Prolonged
173077081	p1	LT	Life-Threatening
173080481	p1	HO	Hospitalization - Initial or Prolonged
173346841	p1	DE	Death
173505911	p2	LT	Life-Threatening
174029081	p1	DS	Disability
174296931	p1	OT	Other Serious (Important Medical Event)
175649163	p1	HO	Hospitalization - Initial or Prolonged
175836891	p3	DE	Death
176627212	p3	OT	Other Serious (Important Medical Event)
176794741	p1	OT	Other Serious (Important Medical Event)
178233661	p1	OT	Other Serious (Important Medical Event)
178239151	p5	HO	Hospitalization - Initial or Prolonged
178298602	p5	LT	Life-Threatening
178439061	p1	OT	Other Serious (Important Medical Event)
178439841	p1	HO	Hospitalization - Initial or Prolonged
178440661	p1	OT	Other Serious (Important Medical Event)
178465951	p5	LT	Life-Threatening
178825591	p5	OT	Other Serious (Important Medical Event)
179469102	p4	OT	Other Serious (Important Medical Event)
179678271	p2	OT	Other Serious (Important Medical Event)
179678981	p1	DE	Death
180715831	p1	HO	Hospitalization - Initial or Prolonged
181084671	p1	OT	Other Serious (Important Medical Event)
181157281	p1	OT	Other Serious (Important Medical Event)
181198071	p1	OT	Other Serious (Important Medical Event)
181264801	p1	OT	Other Serious (Important Medical Event)
181708962	p2	DE	Death
183974281	p1	OT	Other Serious (Important Medical Event)
184046141	p1	DE	Death
184281031	p1	OT	Other Serious (Important Medical Event)
184351031	p1	DE	Death
184481331	p3	HO	Hospitalization - Initial or Prolonged
184804372	p3	LT	Life-Threatening
184911871	p3	HO	Hospitalization - Initial or Prolonged
184962101	p1	LT	Life-Threatening
184968625	p3	HO	Hospitalization - Initial or Prolonged
185016761	p1	DE	Death
185048921	p3	HO	Hospitalization - Initial or Prolonged
185111481	p1	DE	Death
185153341	p1	OT	Other Serious (Important Medical Event)
185665112	p4	LT	Life-Threatening
186009121	p2	DE	Death
186261901	p1	OT	Other Serious (Important Medical Event)
186594041	p1	OT	Other Serious (Important Medical Event)
186609261	p1	OT	Other Serious (Important Medical Event)
186706051	p1	DE	Death
186725371	p1	OT	Other Serious (Important Medical Event)
163528832	p1	HO	Hospitalization - Initial or Prolonged
186787924	p3	OT	Other Serious (Important Medical Event)
186909421	p1	OT	Other Serious (Important Medical Event)
187472081	p2	OT	Other Serious (Important Medical Event)
187600441	p2	OT	Other Serious (Important Medical Event)
187951971	p2	OT	Other Serious (Important Medical Event)
188954423	p1	HO	Hospitalization - Initial or Prolonged
188985252	p1	HO	Hospitalization - Initial or Prolonged
189127221	p2	LT	Life-Threatening
189268163	p1	HO	Hospitalization - Initial or Prolonged
189296041	p1	LT	Life-Threatening
189555493	p3	OT	Other Serious (Important Medical Event)
189600501	p1	OT	Other Serious (Important Medical Event)
189727042	p3	HO	Hospitalization - Initial or Prolonged
189883011	p1	HO	Hospitalization - Initial or Prolonged
190274831	p4	DE	Death
190349131	p1	DE	Death
190399571	p1	DE	Death
190573981	p3	OT	Other Serious (Important Medical Event)

## Sheet: Outcome透视表
计数项:primaryid	列标签
行标签	p1	p2	总计
Death	93	25	118
Disability	18	3	21
Hospitalization - Initial or Prolonged	144	28	172
Life-Threatening	59	17	76
Other Serious (Important Medical Event)	122	35	157
Required Intervention to Prevent Permanent Impairment/Damage	17	1	18
总计	453	109	562
	272	63	335

[truncated: 4 more sheets: Outcome去重透视表, ABCD, PT, Drug]
