# Supplementary material for: Stevens-Johnson Syndrome Following Vancomycin and Linezolid: A Real-World Analysis of Post-Marketing Surveillance Data
Source: Front Pharmacol. 2022 Apr 28;13:872854. doi: 10.3389/fphar.2022.872854 (PMC9096025; doi:10.3389/fphar.2022.872854)
Supplement: Supplementary file 1 [file DataSheet1.ZIP › 万古霉素vs利奈唑胺/标准数据录入_万古霉素vs利奈唑胺.xlsx]

## Sheet: Sheet1
药品名称准备：
登录www.drugbank.ca，查询相关药品在各国上市的通用名和商品名，以全大写形式，按下方格式保存。
药品代码	药品名称
1	通用名1
1	商品名
1	商品名
1	商品名
2	通用名2
2	商品名
2	商品名
3	通用名3
3	商品名
不良反应名称准备：
登录https://bioportal.bioontology.org/ontologies/MEDDRA/?p=classes&conceptid=root，查询相关不良反应名称，以全大写形式，用EXCEL保存。
	STEVENS-JOHNSON SYNDROME		1	VANCOMYCIN	万古霉素
	SYNDROME STEVENS-JOHNSON		1	FIRVANQ
	STEVENS JOHNSON SYNDROME		1	VANCOCIN
	STEVENS JOHNSON REACTION		1	VANCOLED
	STEVENS JOHNSON TYPE REACTION		1	VANCOMYCINUM
	EPIDERMAL NECROLYSIS		1	VANCOMYCINE
	ERYTHEMA MULTIFORME		1	VANCOMICINA
	ECTODERMOSIS EROSIVA PLURIORIFICIALIS		2	LINEZOLID	利奈唑胺
	DRUG REACTION WITH EOSINOPHILIA AND SYSTEMIC SYMPTOMS SYNDROME		2	ZYVOX
	MUCOCUTANEOUS ULCERATION		2	ZYVOXAM
	FEBRILE MUCOCUTANEOUS SYNDROME		2	LINEZOLIDE
	SEVERE CUTANEOUS ADVERSE REACTION		2	LINEZOLIDUM
	DRESS SYNDROME		2	LINOSEPT
	DERMATITIS EXFOLIATIVE		2	ANTIZOLID
	DERMATITIS EXFOLIATIVA		2	LINOZID
	PITYRIASIS RUBRA		2	LIZBID
	TOXIC EPITHELIOLYSIS		2	LIZEMOX
	TOXIC EPIDERMAL NECROLYSIS		2	LIZOLID
	EPIDERMAL NECROLYSIS		2	XOLID
			2	ZENIX
			2	ZIZOLID
			2	ZODLIN
			2	ZYVOXID
			2	ZOLINID
			3	MEROPENEM	美罗培南
			3	MERREM
			3	VABOMERE
			3	MEPEM
			3	PEROPENEMUM
			3	ARONEM
			3	AROPEN
			3	CARBANEM
			3	EROPE
			3	FULSPEC
			3	L-PENAM
			3	MERENZ
			3	MEROFIT
			3	MERONEM
			3	MERONIS
			3	MEROPEN
			3	MEROTEC
			3	MERREM
			3	MONAN
			3	ROPENEM
			3	ZEROPENEM
			4	IMIPENEM	亚胺培南
			4	PRIMAXIN
			4	RECARBRIO
			4	TIENAMYCIN
			4	TIENAM
			4	IMIPENEMUM
			5	TIGECYCLINE	替加环素
			5	TYGACIL
			5	TIGECYCLINUM
			5	TIGECICLINA
			6	TEICOPLANIN	替考拉宁
			6	TEICOPLANINA
			6	TEICOPLANINUM
			6	TEICHOMYCIN
			6	TARGOCID
			6	TAGOCID
